# Supplementary material for: Digital RNA Sequencing of Human Epidermal Keratinocytes Carrying Human Papillomavirus Type 16 E7
Source: Front Genet. 2020 Aug 5;11:819. doi: 10.3389/fgene.2020.00819 (PMC7419603; doi:10.3389/fgene.2020.00819)
Supplement: Supplementary file 4 [file Table_2.XLSX]

## Sheet: IFI6
Patient	Days TO Last Follow Up	Status	Expression	Group	Gender	Race	Age At Diagnosis	Tumor Grade and Stage	Primary Diagnosis
TCGA-2W-A8YY	533	Alive	179.9	Low	Female	White	51 years 259 days	not reported	Adenosquamous carcinoma
TCGA-EK-A2IR	3442	Alive	213.08	Low	Female	White	48 years 49 days	not reported	Squamous cell carcinoma, keratinizing, NOS
TCGA-C5-A905	4879	Alive	228.66	Low	Female	Black or african american	37 years 70 days	not reported	Squamous cell carcinoma, NOS
TCGA-EK-A2PG	46	Alive	228.78	Low	Female	Black or african american	88 years 358 days	not reported	Squamous cell carcinoma, NOS
TCGA-EA-A4BA	755	Alive	232.62	Low	Female	White	49 years 98 days	not reported	Adenocarcinoma, endocervical type
TCGA-JW-A5VH	100	Dead	275.38	Low	Female	American indian or alaska native	53 years 65 days	not reported	Squamous cell carcinoma, NOS
TCGA-EK-A2PM	18	Alive	346.21	Low	Female	White	81 years 162 days	not reported	Squamous cell carcinoma, keratinizing, NOS
TCGA-EA-A5FO	815	Alive	370.54	Low	Female	White	59 years 12 days	not reported	Squamous cell carcinoma, NOS
TCGA-FU-A3TX	45	Alive	399.31	Low	Female	not reported	78 years 336 days	not reported	Squamous cell carcinoma, NOS
TCGA-C5-A2LS	1345	Alive	412.96	Low	Female	White	37 years 343 days	not reported	Adenocarcinoma, endocervical type
TCGA-C5-A7UC	523	Dead	433.54	Low	Female	White	48 years 233 days	not reported	Squamous cell carcinoma, large cell, nonkeratinizing, NOS
TCGA-C5-A7UH	3988	Alive	473.98	Low	Female	White	55 years 101 days	not reported	Squamous cell carcinoma, NOS
TCGA-C5-A1MJ	14	Dead	493.01	Low	Female	White	61 years 28 days	not reported	Adenocarcinoma, NOS
TCGA-WL-A834	791	Alive	509.72	Low	Female	White	not reported	not reported	Squamous cell carcinoma, NOS
TCGA-VS-A9UL	442	Dead	544.83	Low	Female	White	79 years 179 days	not reported	Squamous cell carcinoma, NOS
TCGA-EA-A3HR	940	Alive	599.14	Low	Female	White	57 years 161 days	not reported	Squamous cell carcinoma, NOS
TCGA-JW-A5VJ	588	Alive	621.47	Low	Female	American indian or alaska native	56 years 260 days	not reported	Squamous cell carcinoma, NOS
TCGA-IR-A3LA	4172	Alive	630.79	Low	Female	White	60 years 34 days	not reported	Endometrioid adenocarcinoma, NOS
TCGA-MY-A5BD	1667	Alive	642.69	Low	Female	White	62 years 256 days	not reported	Squamous cell carcinoma, NOS
TCGA-C5-A8YQ	715	Dead	753.17	Low	Female	White	79 years 19 days	not reported	Squamous cell carcinoma, NOS
TCGA-ZJ-AAXA	43	Alive	758.66	Low	Female	not reported	64 years 227 days	not reported	Squamous cell carcinoma, large cell, nonkeratinizing, NOS
TCGA-VS-A950	1221	Alive	789.18	Low	Female	White	42 years 25 days	not reported	Squamous cell carcinoma, NOS
TCGA-VS-A9UP	1444	Alive	803.34	Low	Female	not reported	43 years 144 days	not reported	Mucinous adenocarcinoma, endocervical type
TCGA-EK-A2RL	1453	Dead	835.25	Low	Female	Black or african american	32 years 359 days	not reported	Adenocarcinoma, endocervical type
TCGA-HM-A3JK	632	Alive	838.48	Low	Female	White	64 years 242 days	not reported	Squamous cell carcinoma, NOS
TCGA-DG-A2KL	1367	Alive	869.29	Low	Female	not reported	53 years 181 days	not reported	Squamous cell carcinoma, keratinizing, NOS
TCGA-DR-A0ZL	2669	Alive	895.97	Low	Female	Asian	53 years 26 days	not reported	Squamous cell carcinoma, NOS
TCGA-VS-A952	1778	Alive	927.94	Low	Female	White	66 years 239 days	not reported	Mucinous adenocarcinoma, endocervical type
TCGA-LP-A4AW	27	Alive	937.89	Low	Female	Asian	52 years 86 days	not reported	Squamous cell carcinoma, keratinizing, NOS
TCGA-C5-A3HL	621	Alive	946.91	Low	Female	White	76 years 204 days	not reported	Squamous cell carcinoma, keratinizing, NOS
TCGA-DS-A1OC	376	Alive	947.08	Low	Female	White	47 years 191 days	not reported	Squamous cell carcinoma, NOS
TCGA-C5-A2LT	2226	Alive	977.86	Low	Female	White	38 years 87 days	not reported	Squamous cell carcinoma, keratinizing, NOS
TCGA-EA-A1QS	1203	Alive	990.88	Low	Female	White	46 years 122 days	not reported	Squamous cell carcinoma, large cell, nonkeratinizing, NOS
TCGA-EK-A2R8	44	Alive	1005.47	Low	Female	White	48 years 160 days	not reported	Squamous cell carcinoma, large cell, nonkeratinizing, NOS
TCGA-FU-A3HY	954	Alive	1024.3	Low	Female	White	47 years 62 days	not reported	Squamous cell carcinoma, large cell, nonkeratinizing, NOS
TCGA-VS-A9V5	494	Dead	1073.35	Low	Female	White	50 years 315 days	not reported	Mucinous adenocarcinoma, endocervical type
TCGA-FU-A57G	1078	Alive	1122.55	Low	Female	White	49 years 8 days	not reported	Adenocarcinoma, endocervical type
TCGA-IR-A3L7	4483	Alive	1150.27	Low	Female	White	37 years 45 days	not reported	Squamous cell carcinoma, NOS
TCGA-FU-A2QG	579	Alive	1150.89	Low	Female	White	29 years 273 days	not reported	Squamous cell carcinoma, keratinizing, NOS
TCGA-GH-A9DA	540	Alive	1151	Low	Female	White	27 years 299 days	not reported	Squamous cell carcinoma, NOS
TCGA-JW-A5VK	623	Alive	1185.92	Low	Female	Black or african american	43 years 260 days	not reported	Papillary squamous cell carcinoma
TCGA-VS-A8EH	986	Alive	1237.53	Low	Female	not reported	56 years 274 days	not reported	Squamous cell carcinoma, NOS
TCGA-DS-A1OA	879	Dead	1266.51	Low	Female	Asian	77 years 36 days	not reported	Squamous cell carcinoma, NOS
TCGA-EA-A411	747	Alive	1268.05	Low	Female	White	50 years 299 days	not reported	Squamous cell carcinoma, NOS
TCGA-C5-A7CM	619	Alive	1291.56	Low	Female	White	35 years 70 days	not reported	Adenocarcinoma, endocervical type
TCGA-EA-A3HQ	1136	Alive	1339.52	Low	Female	White	60 years 51 days	not reported	Squamous cell carcinoma, NOS
TCGA-VS-A9V0	573	Alive	1380	Low	Female	not reported	58 years 31 days	not reported	Mucinous adenocarcinoma, endocervical type
TCGA-EX-A8YF	473	Alive	1409.01	Low	Female	White	44 years 187 days	not reported	Squamous cell carcinoma, NOS
TCGA-VS-A8QH	1210	Dead	1421.05	Low	Female	White	76 years 150 days	not reported	Mucinous adenocarcinoma, endocervical type
TCGA-EK-A2PI	586	Alive	1456.47	Low	Female	White	44 years 253 days	not reported	Squamous cell carcinoma, large cell, nonkeratinizing, NOS
TCGA-VS-A8EC	1415	Alive	1479.13	Low	Female	White	55 years 198 days	not reported	Squamous cell carcinoma, NOS
TCGA-JW-AAVH	552	Alive	1518.18	Low	Female	White	46 years 93 days	not reported	Squamous cell carcinoma, large cell, nonkeratinizing, NOS
TCGA-C5-A7X3	284	Dead	13085.8	High	Female	White	70 years 98 days	not reported	Squamous cell carcinoma, large cell, nonkeratinizing, NOS
TCGA-4J-AA1J	542	Alive	13374.2	High	Female	White	31 years 289 days	not reported	Squamous cell carcinoma, NOS
TCGA-EA-A3QD	397	Alive	13657.8	High	Female	White	59 years 106 days	not reported	Squamous cell carcinoma, NOS
TCGA-C5-A2LV	2234	Alive	13688.4	High	Female	Black or african american	36 years 298 days	not reported	Squamous cell carcinoma, NOS
TCGA-FU-A23K	372	Alive	13910.8	High	Female	White	28 years 324 days	not reported	Basaloid squamous cell carcinoma
TCGA-C5-A8XI	254	Alive	14162.5	High	Female	Black or african american	69 years 18 days	not reported	Squamous cell carcinoma, NOS
TCGA-C5-A1MK	74	Dead	14404.3	High	Female	White	79 years 85 days	not reported	Squamous cell carcinoma, NOS
TCGA-VS-A94Z	1015	Alive	14413.2	High	Female	White	38 years 167 days	not reported	Squamous cell carcinoma, NOS
TCGA-EK-A2IP	202	Alive	14549.8	High	Female	White	28 years 120 days	not reported	Squamous cell carcinoma, large cell, nonkeratinizing, NOS
TCGA-DS-A7WF	492	Dead	14595.6	High	Female	not reported	41 years 344 days	not reported	Adenosquamous carcinoma
TCGA-C5-A2LX	2526	Alive	15249.9	High	Female	White	54 years 347 days	not reported	Squamous cell carcinoma, NOS
TCGA-JX-A3Q0	6375	Alive	15500.4	High	Female	Black or african american	63 years 303 days	not reported	Squamous cell carcinoma, NOS
TCGA-EK-A2RA	1246	Alive	15536.6	High	Female	not reported	74 years 181 days	not reported	Squamous cell carcinoma, large cell, nonkeratinizing, NOS
TCGA-EK-A2RK	13	Alive	16010.5	High	Female	White	67 years 70 days	not reported	Squamous cell carcinoma, large cell, nonkeratinizing, NOS
TCGA-C5-A902	149	Alive	16462.6	High	Female	Black or african american	35 years 176 days	not reported	Squamous cell carcinoma, NOS
TCGA-HM-A3JJ	659	Dead	16524.7	High	Female	Black or african american	40 years 126 days	not reported	Squamous cell carcinoma, NOS
TCGA-EX-A69L	602	Alive	16553	High	Female	Asian	41 years 146 days	not reported	Squamous cell carcinoma, large cell, nonkeratinizing, NOS
TCGA-ZX-AA5X	119	Alive	16597.8	High	Female	White	64 years 64 days	not reported	Squamous cell carcinoma, NOS
TCGA-C5-A1MQ	1031	Alive	16753	High	Female	White	35 years 53 days	not reported	Squamous cell carcinoma, NOS
TCGA-C5-A1BJ	4385	Alive	16845.7	High	Female	White	34 years 193 days	not reported	Squamous cell carcinoma, NOS
TCGA-VS-A9UO	1456	Alive	17284.8	High	Female	White	43 years 108 days	not reported	Mucinous adenocarcinoma, endocervical type
TCGA-VS-A94W	1243	Alive	17864.5	High	Female	White	39 years 155 days	not reported	Squamous cell carcinoma, NOS
TCGA-EK-A2RO	2	Alive	18544.3	High	Female	American indian or alaska native	59 years 295 days	not reported	Squamous cell carcinoma, large cell, nonkeratinizing, NOS
TCGA-EK-A2RN	71	Alive	18698.2	High	Female	White	45 years 51 days	not reported	Squamous cell carcinoma, keratinizing, NOS
TCGA-UC-A7PD	355	Dead	18728.5	High	Female	American indian or alaska native	21 years 185 days	not reported	Squamous cell carcinoma, keratinizing, NOS
TCGA-IR-A3LL	1106	Alive	18769.7	High	Female	White	60 years 208 days	not reported	Squamous cell carcinoma, NOS
TCGA-VS-A8Q8	978	Dead	19867.6	High	Female	White	26 years 75 days	not reported	Squamous cell carcinoma, NOS
TCGA-DS-A1O9	266	Dead	20074.2	High	Female	White	75 years 40 days	not reported	Squamous cell carcinoma, NOS
TCGA-C5-A7CL	471	Dead	21259.9	High	Female	White	48 years 337 days	not reported	Squamous cell carcinoma, NOS
TCGA-JW-A5VG	834	Alive	21281.2	High	Female	American indian or alaska native	35 years 326 days	not reported	Squamous cell carcinoma, NOS
TCGA-MY-A913	524	Alive	22491.4	High	Female	Black or african american	28 years 152 days	not reported	Squamous cell carcinoma, NOS
TCGA-C5-A7UE	4738	Alive	22939	High	Female	White	45 years 37 days	not reported	Squamous cell carcinoma, NOS
TCGA-EK-A2H1	799	Alive	23019.3	High	Female	White	20 years 344 days	not reported	Squamous cell carcinoma, large cell, nonkeratinizing, NOS
TCGA-LP-A5U3	25	Alive	24062.8	High	Female	Asian	40 years 88 days	not reported	Squamous cell carcinoma, large cell, nonkeratinizing, NOS
TCGA-DR-A0ZM	1791	Alive	24110.8	High	Female	White	61 years 184 days	not reported	Squamous cell carcinoma, NOS
TCGA-C5-A1ML	636	Dead	25850	High	Female	White	49 years 170 days	not reported	Squamous cell carcinoma, NOS
TCGA-EA-A5O9	788	Alive	25877.7	High	Female	White	39 years 228 days	not reported	Squamous cell carcinoma, NOS
TCGA-EA-A43B	791	Alive	27077	High	Female	White	43 years 166 days	not reported	Squamous cell carcinoma, keratinizing, NOS
TCGA-DS-A1OB	861	Dead	28401.4	High	Female	White	45 years 249 days	not reported	Squamous cell carcinoma, NOS
TCGA-C5-A1BN	166	Dead	29697	High	Female	White	26 years 287 days	not reported	Squamous cell carcinoma, NOS
TCGA-VS-A8EL	1992	Alive	31589.4	High	Female	Black or african american	38 years 283 days	not reported	Squamous cell carcinoma, NOS
TCGA-Q1-A5R3	485	Alive	32330.6	High	Female	White	56 years 120 days	not reported	Squamous cell carcinoma, NOS
TCGA-C5-A1MH	1186	Dead	34125.1	High	Female	White	71 years 302 days	not reported	Squamous cell carcinoma, NOS
TCGA-EA-A78R	410	Alive	36801.7	High	Female	Asian	54 years 219 days	not reported	Squamous cell carcinoma, NOS
TCGA-C5-A1BE	2094	Dead	37856.5	High	Female	White	64 years 351 days	not reported	Squamous cell carcinoma, large cell, nonkeratinizing, NOS
TCGA-C5-A1MN	1245	Dead	38554.6	High	Female	White	42 years 159 days	not reported	Squamous cell carcinoma, NOS
TCGA-C5-A7X5	414	Dead	39695.7	High	Female	Black or african american	72 years 244 days	not reported	Squamous cell carcinoma, keratinizing, NOS
TCGA-EA-A6QX	730	Alive	44265.6	High	Female	Asian	49 years 138 days	not reported	Squamous cell carcinoma, NOS
TCGA-C5-A7UI	2888	Dead	45084.6	High	Female	Black or african american	42 years 9 days	not reported	Squamous cell carcinoma, large cell, nonkeratinizing, NOS
TCGA-JW-A852	252	Dead	48094.3	High	Female	White	42 years 342 days	not reported	Squamous cell carcinoma, NOS
TCGA-VS-A9UD	739	Alive	51639.5	High	Female	White	73 years 152 days	not reported	Squamous cell carcinoma, NOS
TCGA-C5-A0TN	348	Dead	56544	High	Female	Black or african american	21 years 90 days	not reported	Squamous cell carcinoma, keratinizing, NOS

## Sheet: IGFBP3
Patient	Days TO Last Follow Up	Status	Expression	Group	Gender	Race	Age At Diagnosis	Tumor Grade and Stage	Primary Diagnosis
TCGA-VS-A8EC	1415	Alive	329.61	Low	Female	White	55 years 198 days	not reported	Squamous cell carcinoma, NOS
TCGA-EA-A3HQ	1136	Alive	333.17	Low	Female	White	60 years 51 days	not reported	Squamous cell carcinoma, NOS
TCGA-FU-A3WB	491	Alive	393.3	Low	Female	White	43 years 128 days	not reported	Squamous cell carcinoma, NOS
TCGA-C5-A8YQ	715	Dead	398.54	Low	Female	White	79 years 19 days	not reported	Squamous cell carcinoma, NOS
TCGA-VS-A954	1714	Alive	505.23	Low	Female	not reported	67 years 27 days	not reported	Squamous cell carcinoma, NOS
TCGA-Q1-A73S	688	Alive	524.44	Low	Female	White	33 years 176 days	not reported	Adenosquamous carcinoma
TCGA-ZJ-AAXA	43	Alive	537.69	Low	Female	White	64 years 227 days	not reported	Squamous cell carcinoma, large cell, nonkeratinizing, NOS
TCGA-VS-A8Q9	1630	Alive	556.83	Low	Female	White	79 years 27 days	not reported	Squamous cell carcinoma, NOS
TCGA-DR-A0ZL	2669	Alive	632.43	Low	Female	Asian	53 years 26 days	not reported	Squamous cell carcinoma, NOS
TCGA-C5-A7CG	6408	Alive	640.13	Low	Female	White	55 years 154 days	not reported	Squamous cell carcinoma, NOS
TCGA-VS-A950	1221	Alive	688.42	Low	Female	not reported	42 years 25 days	not reported	Squamous cell carcinoma, NOS
TCGA-C5-A1BK	5385	Alive	702.3	Low	Female	Black or african american	36 years 148 days	not reported	Squamous cell carcinoma, NOS
TCGA-ZJ-AAX4	21	Alive	717.09	Low	Female	White	85 years 212 days	not reported	Squamous cell carcinoma, large cell, nonkeratinizing, NOS
TCGA-MY-A5BE	1066	Alive	724.15	Low	Female	Black or african american	42 years 126 days	not reported	Squamous cell carcinoma, NOS
TCGA-C5-A7CH	4694	Alive	786.99	Low	Female	White	43 years 72 days	not reported	Squamous cell carcinoma, NOS
TCGA-C5-A7X5	414	Dead	792.66	Low	Female	Black or african american	72 years 244 days	not reported	Squamous cell carcinoma, keratinizing, NOS
TCGA-EA-A3HS	959	Alive	836.7	Low	Female	White	35 years 334 days	not reported	Squamous cell carcinoma, NOS
TCGA-UC-A7PG	370	Dead	844.09	Low	Female	White	44 years 160 days	not reported	Squamous cell carcinoma, NOS
TCGA-FU-A3YQ	861	Alive	871.18	Low	Female	White	35 years 33 days	not reported	Squamous cell carcinoma, NOS
TCGA-VS-A9V4	132	Dead	887.34	Low	Female	White	63 years 324 days	not reported	Mucinous adenocarcinoma, endocervical type
TCGA-EA-A3QD	397	Alive	912.07	Low	Female	White	59 years 106 days	not reported	Squamous cell carcinoma, NOS
TCGA-C5-A1M8	919	Alive	921.88	Low	Female	White	43 years 143 days	not reported	Squamous cell carcinoma, NOS
TCGA-VS-A8QF	1800	Alive	937.47	Low	Female	White	42 years 34 days	not reported	Squamous cell carcinoma, NOS
TCGA-DS-A7WF	492	Dead	977.32	Low	Female	not reported	41 years 344 days	not reported	Adenosquamous carcinoma
TCGA-EK-A3GJ	3	Alive	1049.43	Low	Female	Native hawaiian or other pacific islander	51 years 3 days	not reported	Squamous cell carcinoma, keratinizing, NOS
TCGA-FU-A2QG	579	Alive	1061.86	Low	Female	White	29 years 273 days	not reported	Squamous cell carcinoma, keratinizing, NOS
TCGA-EK-A2PM	18	Alive	1064.94	Low	Female	White	81 years 162 days	not reported	Squamous cell carcinoma, keratinizing, NOS
TCGA-LP-A5U3	25	Alive	1086.79	Low	Female	Asian	40 years 88 days	not reported	Squamous cell carcinoma, large cell, nonkeratinizing, NOS
TCGA-MA-AA3X	617	Alive	1096.32	Low	Female	Black or african american	50 years 150 days	not reported	Squamous cell carcinoma, NOS
TCGA-VS-A9U7	1472	Alive	1101.22	Low	Female	White	30 years 253 days	not reported	Squamous cell carcinoma, NOS
TCGA-C5-A901	518	Alive	1112.65	Low	Female	White	44 years 115 days	not reported	Squamous cell carcinoma, keratinizing, NOS
TCGA-DG-A2KM	1946	Alive	1119.64	Low	Female	not reported	46 years 7 days	not reported	Squamous cell carcinoma, NOS
TCGA-IR-A3LL	1106	Alive	1166.54	Low	Female	White	60 years 208 days	not reported	Squamous cell carcinoma, NOS
TCGA-VS-A9V2	555	Alive	1167.42	Low	Female	White	29 years 45 days	not reported	Squamous cell carcinoma, NOS
TCGA-VS-A952	1778	Alive	1182.89	Low	Female	White	66 years 239 days	not reported	Mucinous adenocarcinoma, endocervical type
TCGA-VS-A8QC	350	Dead	1240.62	Low	Female	White	51 years 116 days	not reported	Squamous cell carcinoma, NOS
TCGA-C5-A2LY	2383	Alive	1266.89	Low	Female	White	30 years 61 days	not reported	Squamous cell carcinoma, NOS
TCGA-VS-A8EL	1992	Alive	1270.45	Low	Female	Black or african american	38 years 283 days	not reported	Squamous cell carcinoma, NOS
TCGA-EA-A97N	11	Alive	1284.3	Low	Female	White	38 years 105 days	not reported	Squamous cell carcinoma, NOS
TCGA-LP-A4AX	380	Alive	1321	Low	Female	Asian	45 years 108 days	not reported	Squamous cell carcinoma, NOS
TCGA-MU-A51Y	854	Alive	1323.6	Low	Female	White	27 years 338 days	not reported	Squamous cell carcinoma, large cell, nonkeratinizing, NOS
TCGA-EA-A5ZD	830	Alive	1344.36	Low	Female	Asian	40 years 19 days	not reported	Squamous cell carcinoma, NOS
TCGA-VS-A9V3	540	Alive	1383.76	Low	Female	White	62 years 345 days	not reported	Squamous cell carcinoma, NOS
TCGA-C5-A7UH	3988	Alive	1393.97	Low	Female	White	55 years 101 days	not reported	Squamous cell carcinoma, NOS
TCGA-C5-A7X3	284	Dead	1439.3	Low	Female	White	70 years 98 days	not reported	Squamous cell carcinoma, large cell, nonkeratinizing, NOS
TCGA-EA-A44S	369	Alive	1449.84	Low	Female	White	31 years 299 days	not reported	Squamous cell carcinoma, NOS
TCGA-EA-A1QT	1243	Alive	1454.56	Low	Female	White	47 years 309 days	not reported	Squamous cell carcinoma, large cell, nonkeratinizing, NOS
TCGA-C5-A1BI	1112	Alive	1457.34	Low	Female	White	31 years 242 days	not reported	Squamous cell carcinoma, NOS
TCGA-LP-A7HU	406	Alive	1458.47	Low	Female	Asian	53 years 237 days	not reported	Adenocarcinoma, endocervical type
TCGA-IR-A3LC	3935	Alive	1459.09	Low	Female	White	40 years 87 days	not reported	Squamous cell carcinoma, NOS
TCGA-IR-A3LA	4172	Alive	1472.92	Low	Female	White	60 years 34 days	not reported	Endometrioid adenocarcinoma, NOS
TCGA-XS-A8TJ	890	Alive	1512.5	Low	Female	Black or african american	41 years 323 days	not reported	Squamous cell carcinoma, large cell, nonkeratinizing, NOS
TCGA-Q1-A6DV	491	Alive	12841.8	High	Female	Asian	36 years 17 days	not reported	Mucinous adenocarcinoma, endocervical type
TCGA-GH-A9DA	540	Alive	12891.9	High	Female	White	27 years 299 days	not reported	Squamous cell carcinoma, NOS
TCGA-C5-A1ML	636	Dead	12934.6	High	Female	White	49 years 170 days	not reported	Squamous cell carcinoma, NOS
TCGA-DR-A0ZM	1791	Alive	12989.2	High	Female	White	61 years 184 days	not reported	Squamous cell carcinoma, NOS
TCGA-HM-A3JK	632	Alive	13262.7	High	Female	White	64 years 242 days	not reported	Squamous cell carcinoma, NOS
TCGA-HG-A2PA	773	Dead	13493.3	High	Female	White	38 years 146 days	not reported	Squamous cell carcinoma, NOS
TCGA-C5-A3HD	1582	Alive	13618.3	High	Female	White	51 years 63 days	not reported	Squamous cell carcinoma, NOS
TCGA-FU-A3TQ	795	Alive	13676.8	High	Female	White	55 years 214 days	not reported	Squamous cell carcinoma, NOS
TCGA-EK-A2H1	799	Alive	13742.8	High	Female	White	20 years 344 days	not reported	Squamous cell carcinoma, large cell, nonkeratinizing, NOS
TCGA-C5-A1MN	1245	Dead	14014.5	High	Female	White	42 years 159 days	not reported	Squamous cell carcinoma, NOS
TCGA-DS-A1OD	3874	Alive	14233.3	High	Female	White	49 years 57 days	not reported	Squamous cell carcinoma, NOS
TCGA-DS-A7WH	533	Alive	14413.2	High	Female	White	34 years 226 days	not reported	Mucinous adenocarcinoma, endocervical type
TCGA-EK-A2RM	50	Alive	15320.5	High	Female	White	40 years 232 days	not reported	Squamous cell carcinoma, NOS
TCGA-C5-A1BN	166	Dead	16335.8	High	Female	White	26 years 287 days	not reported	Squamous cell carcinoma, NOS
TCGA-MA-AA42	259	Alive	16404.8	High	Female	White	75 years 67 days	not reported	Squamous cell carcinoma, NOS
TCGA-EK-A2RO	2	Alive	16551.3	High	Female	American indian or alaska native	59 years 295 days	not reported	Squamous cell carcinoma, large cell, nonkeratinizing, NOS
TCGA-EX-A69M	253	Dead	16575.8	High	Female	White	62 years 272 days	not reported	Squamous cell carcinoma, large cell, nonkeratinizing, NOS
TCGA-C5-A8XK	3039	Alive	16584.1	High	Female	Black or african american	30 years 311 days	not reported	Squamous cell carcinoma, NOS
TCGA-C5-A1MJ	14	Dead	17167.1	High	Female	White	61 years 28 days	not reported	Adenocarcinoma, NOS
TCGA-C5-A2LS	1345	Alive	17637.4	High	Female	White	37 years 343 days	not reported	Adenocarcinoma, endocervical type
TCGA-DS-A1O9	266	Dead	18455.7	High	Female	White	75 years 40 days	not reported	Squamous cell carcinoma, NOS
TCGA-EK-A2RJ	53	Alive	18552.8	High	Female	White	51 years 37 days	not reported	Squamous cell carcinoma, NOS
TCGA-FU-A23L	725	Alive	19386.6	High	Female	White	60 years 47 days	not reported	Squamous cell carcinoma, NOS
TCGA-C5-A7CO	4482	Alive	19716.5	High	Female	White	68 years 208 days	not reported	Squamous cell carcinoma, NOS
TCGA-MA-AA3W	685	Alive	20570.6	High	Female	White	54 years 343 days	not reported	Squamous cell carcinoma, NOS
TCGA-ZJ-AAXU	5	Alive	20595.6	High	Female	White	51 years 146 days	not reported	Squamous cell carcinoma, large cell, nonkeratinizing, NOS
TCGA-EK-A2IP	202	Alive	21057.8	High	Female	White	28 years 120 days	not reported	Squamous cell carcinoma, large cell, nonkeratinizing, NOS
TCGA-MY-A5BD	1667	Alive	21622.5	High	Female	White	62 years 256 days	not reported	Squamous cell carcinoma, NOS
TCGA-C5-A1MF	1617	Alive	21978.5	High	Female	White	49 years 14 days	not reported	Squamous cell carcinoma, NOS
TCGA-C5-A1BL	5271	Alive	23524.1	High	Female	White	32 years 35 days	not reported	Squamous cell carcinoma, NOS
TCGA-DS-A0VM	2128	Alive	24591.5	High	Female	White	51 years 212 days	not reported	Squamous cell carcinoma, NOS
TCGA-IR-A3LB	2032	Dead	24595.8	High	Female	White	53 years 16 days	not reported	Adenocarcinoma, endocervical type
TCGA-EA-A3HU	1013	Alive	24598.1	High	Female	White	43 years 204 days	not reported	Squamous cell carcinoma, NOS
TCGA-FU-A3HY	954	Alive	28029.9	High	Female	White	47 years 62 days	not reported	Squamous cell carcinoma, large cell, nonkeratinizing, NOS
TCGA-C5-A0TN	348	Dead	29738.8	High	Female	Black or african american	21 years 90 days	not reported	Squamous cell carcinoma, keratinizing, NOS
TCGA-C5-A7CM	619	Alive	29844	High	Female	White	35 years 70 days	not reported	Adenocarcinoma, endocervical type
TCGA-EA-A6QX	730	Alive	30525.4	High	Female	Asian	49 years 138 days	not reported	Squamous cell carcinoma, NOS
TCGA-C5-A1BQ	604	Dead	35824.3	High	Female	White	65 years 277 days	not reported	Squamous cell carcinoma, keratinizing, NOS
TCGA-C5-A1BF	570	Dead	36663.1	High	Female	White	46 years 174 days	not reported	Squamous cell carcinoma, NOS
TCGA-IR-A3LK	908	Dead	40992.1	High	Female	White	69 years 238 days	not reported	Squamous cell carcinoma, NOS
TCGA-FU-A5XV	321	Alive	46612.6	High	Female	White	32 years 4 days	not reported	Squamous cell carcinoma, NOS
TCGA-C5-A1MQ	1031	Alive	49494.2	High	Female	White	35 years 53 days	not reported	Squamous cell carcinoma, NOS
TCGA-EA-A43B	791	Alive	52233.1	High	Female	White	43 years 166 days	not reported	Squamous cell carcinoma, keratinizing, NOS
TCGA-VS-A959	1561	Alive	52650.3	High	Female	not reported	76 years 138 days	not reported	Squamous cell carcinoma, NOS
TCGA-DG-A2KK	2496	Alive	57992.4	High	Female	not reported	51 years 207 days	not reported	Squamous cell carcinoma, NOS
TCGA-EK-A3GK	15	Alive	62909.6	High	Female	White	33 years 154 days	not reported	Adenocarcinoma, endocervical type
TCGA-C5-A1M9	1065	Dead	67856.1	High	Female	White	46 years 219 days	not reported	Adenocarcinoma, NOS
TCGA-Q1-A5R3	485	Alive	68254.3	High	Female	White	56 years 120 days	not reported	Squamous cell carcinoma, NOS
TCGA-VS-A9UB	911	Alive	73267.2	High	Female	not reported	54 years 14 days	not reported	Squamous cell carcinoma, NOS
TCGA-EK-A2RE	57	Alive	77160.9	High	Female	White	26 years 247 days	not reported	Squamous cell carcinoma, keratinizing, NOS
TCGA-EX-A3L1	463	Alive	79201.8	High	Female	White	32 years 255 days	not reported	Squamous cell carcinoma, NOS
TCGA-C5-A2LT	2226	Alive	83662.9	High	Female	White	38 years 87 days	not reported	Squamous cell carcinoma, keratinizing, NOS

## Sheet: TFRC
Patient	Days TO Last Follow Up	Status	Expression	Group	Gender	Race	Age At Diagnosis	Tumor Grade and Stage	Primary Diagnosis
TCGA-DR-A0ZM	1791	Alive	813.51	Low	Female	White	61 years 184 days	not reported	Squamous cell carcinoma, NOS
TCGA-EK-A2PK	12	Alive	1143.04	Low	Female	White	43 years 234 days	not reported	Squamous cell carcinoma, large cell, nonkeratinizing, NOS
TCGA-JW-A5VI	747	Alive	1268.11	Low	Female	American indian or alaska native	45 years 8 days	not reported	Squamous cell carcinoma, large cell, nonkeratinizing, NOS
TCGA-EA-A3Y4	1122	Alive	1312.77	Low	Female	White	40 years 96 days	not reported	Squamous cell carcinoma, NOS
TCGA-VS-A9UC	825	Alive	1353.96	Low	Female	not reported	32 years 102 days	not reported	Squamous cell carcinoma, NOS
TCGA-DS-A1OD	3874	Alive	1362.89	Low	Female	White	49 years 57 days	not reported	Squamous cell carcinoma, NOS
TCGA-EK-A2IP	202	Alive	1433	Low	Female	White	28 years 120 days	not reported	Squamous cell carcinoma, large cell, nonkeratinizing, NOS
TCGA-C5-A1MQ	1031	Alive	1434.72	Low	Female	White	35 years 53 days	not reported	Squamous cell carcinoma, NOS
TCGA-EA-A5ZE	829	Alive	1436.98	Low	Female	Asian	54 years 145 days	not reported	Squamous cell carcinoma, NOS
TCGA-IR-A3LL	1106	Alive	1457.39	Low	Female	White	60 years 208 days	not reported	Squamous cell carcinoma, NOS
TCGA-LP-A4AU	343	Alive	1460.27	Low	Female	Asian	35 years 291 days	not reported	Squamous cell carcinoma, NOS
TCGA-EK-A2RB	9	Alive	1514.41	Low	Female	White	48 years 220 days	not reported	Squamous cell carcinoma, NOS
TCGA-HM-A3JK	632	Alive	1514.96	Low	Female	White	64 years 242 days	not reported	Squamous cell carcinoma, NOS
TCGA-EA-A4BA	755	Alive	1659.97	Low	Female	White	49 years 98 days	not reported	Adenocarcinoma, endocervical type
TCGA-C5-A7UI	2888	Dead	1675.57	Low	Female	Black or african american	42 years 9 days	not reported	Squamous cell carcinoma, large cell, nonkeratinizing, NOS
TCGA-EK-A3GJ	3	Alive	1721.95	Low	Female	Native hawaiian or other pacific islander	51 years 3 days	not reported	Squamous cell carcinoma, keratinizing, NOS
TCGA-C5-A7X8	83	Alive	1727.62	Low	Female	White	35 years 194 days	not reported	Mucinous adenocarcinoma, endocervical type
TCGA-C5-A8YT	633	Dead	1823.63	Low	Female	White	36 years 104 days	not reported	Squamous cell carcinoma, NOS
TCGA-IR-A3LC	3935	Alive	1828.51	Low	Female	White	40 years 87 days	not reported	Squamous cell carcinoma, NOS
TCGA-VS-A8Q8	978	Dead	1893.29	Low	Female	White	26 years 75 days	not reported	Squamous cell carcinoma, NOS
TCGA-EA-A3QE	761	Alive	1909.27	Low	Female	White	45 years 24 days	not reported	Squamous cell carcinoma, large cell, nonkeratinizing, NOS
TCGA-EA-A1QS	1203	Alive	1914.75	Low	Female	White	46 years 122 days	not reported	Squamous cell carcinoma, large cell, nonkeratinizing, NOS
TCGA-VS-A9U7	1472	Alive	1930.68	Low	Female	White	30 years 253 days	not reported	Squamous cell carcinoma, NOS
TCGA-IR-A3L7	4483	Alive	1954.57	Low	Female	White	37 years 45 days	not reported	Squamous cell carcinoma, NOS
TCGA-Q1-A5R3	485	Alive	2027.12	Low	Female	White	56 years 120 days	not reported	Squamous cell carcinoma, NOS
TCGA-VS-A9V5	494	Dead	2193.19	Low	Female	White	50 years 315 days	not reported	Mucinous adenocarcinoma, endocervical type
TCGA-C5-A902	149	Alive	2197.91	Low	Female	Black or african american	35 years 176 days	not reported	Squamous cell carcinoma, NOS
TCGA-EA-A43B	791	Alive	2202.45	Low	Female	White	43 years 166 days	not reported	Squamous cell carcinoma, keratinizing, NOS
TCGA-PN-A8MA	90	Alive	2210	Low	Female	Black or african american	43 years 213 days	not reported	Squamous cell carcinoma, large cell, nonkeratinizing, NOS
TCGA-IR-A3LB	2032	Dead	2248.41	Low	Female	White	53 years 16 days	not reported	Adenocarcinoma, endocervical type
TCGA-ZX-AA5X	119	Alive	2276.1	Low	Female	White	64 years 64 days	not reported	Squamous cell carcinoma, NOS
TCGA-C5-A7CG	6408	Alive	2276.96	Low	Female	White	55 years 154 days	not reported	Squamous cell carcinoma, NOS
TCGA-IR-A3LF	2949	Alive	2300.14	Low	Female	White	64 years 345 days	not reported	Adenocarcinoma, endocervical type
TCGA-EK-A2RC	129	Alive	2307.18	Low	Female	not reported	33 years 300 days	not reported	Squamous cell carcinoma, NOS
TCGA-R2-A69V	596	Alive	2469.05	Low	Female	White	42 years 139 days	not reported	Squamous cell carcinoma, large cell, nonkeratinizing, NOS
TCGA-EX-A1H6	241	Alive	2551.17	Low	Female	White	38 years 335 days	not reported	Adenocarcinoma, NOS
TCGA-EK-A2RK	13	Alive	2566.55	Low	Female	White	67 years 70 days	not reported	Squamous cell carcinoma, large cell, nonkeratinizing, NOS
TCGA-MY-A5BE	1066	Alive	2585.51	Low	Female	Black or african american	42 years 126 days	not reported	Squamous cell carcinoma, NOS
TCGA-EX-A8YF	473	Alive	2599.46	Low	Female	White	44 years 187 days	not reported	Squamous cell carcinoma, NOS
TCGA-HM-A3JJ	659	Dead	2638.06	Low	Female	Black or african american	40 years 126 days	not reported	Squamous cell carcinoma, NOS
TCGA-EX-A69L	602	Alive	2652.34	Low	Female	Asian	41 years 146 days	not reported	Squamous cell carcinoma, large cell, nonkeratinizing, NOS
TCGA-IR-A3LH	2394	Alive	2678.56	Low	Female	Black or african american	49 years 221 days	not reported	Squamous cell carcinoma, NOS
TCGA-EA-A410	803	Alive	2734.56	Low	Female	White	51 years 93 days	not reported	Squamous cell carcinoma, NOS
TCGA-EK-A2RN	71	Alive	2761.95	Low	Female	White	45 years 51 days	not reported	Squamous cell carcinoma, keratinizing, NOS
TCGA-FU-A57G	1078	Alive	2780.13	Low	Female	White	49 years 8 days	not reported	Adenocarcinoma, endocervical type
TCGA-JW-AAVH	552	Alive	2820.57	Low	Female	White	46 years 93 days	not reported	Squamous cell carcinoma, large cell, nonkeratinizing, NOS
TCGA-DS-A0VM	2128	Alive	2881.16	Low	Female	White	51 years 212 days	not reported	Squamous cell carcinoma, NOS
TCGA-UC-A7PD	355	Dead	2951.8	Low	Female	American indian or alaska native	21 years 185 days	not reported	Squamous cell carcinoma, keratinizing, NOS
TCGA-C5-A1MN	1245	Dead	3037.69	Low	Female	White	42 years 159 days	not reported	Squamous cell carcinoma, NOS
TCGA-EA-A97N	11	Alive	3038.99	Low	Female	White	38 years 105 days	not reported	Squamous cell carcinoma, NOS
TCGA-EK-A2RA	1246	Alive	3081.88	Low	Female	not reported	74 years 181 days	not reported	Squamous cell carcinoma, large cell, nonkeratinizing, NOS
TCGA-EK-A2RO	2	Alive	3089.31	Low	Female	American indian or alaska native	59 years 295 days	not reported	Squamous cell carcinoma, large cell, nonkeratinizing, NOS
TCGA-C5-A905	4879	Alive	10273.6	High	Female	Black or african american	37 years 70 days	not reported	Squamous cell carcinoma, NOS
TCGA-FU-A3TX	45	Alive	10274.1	High	Female	not reported	78 years 336 days	not reported	Squamous cell carcinoma, NOS
TCGA-MU-A8JM	607	Alive	10320.3	High	Female	White	46 years 355 days	not reported	Squamous cell carcinoma, large cell, nonkeratinizing, NOS
TCGA-C5-A1M9	1065	Dead	10571.1	High	Female	White	46 years 219 days	not reported	Adenocarcinoma, NOS
TCGA-C5-A2LV	2234	Alive	10924	High	Female	Black or african american	36 years 298 days	not reported	Squamous cell carcinoma, NOS
TCGA-UC-A7PG	370	Dead	10946.4	High	Female	White	44 years 160 days	not reported	Squamous cell carcinoma, NOS
TCGA-EK-A3GN	27	Alive	11196.4	High	Female	White	47 years 259 days	not reported	Squamous cell carcinoma, NOS
TCGA-VS-A8EH	986	Alive	11518.6	High	Female	not reported	56 years 274 days	not reported	Squamous cell carcinoma, NOS
TCGA-JW-A5VL	474	Alive	11868	High	Female	American indian or alaska native	37 years 90 days	not reported	Squamous cell carcinoma, NOS
TCGA-Q1-A5R2	499	Alive	11890.9	High	Female	White	64 years 147 days	not reported	Squamous cell carcinoma, NOS
TCGA-DS-A1O9	266	Dead	12170.6	High	Female	White	75 years 40 days	not reported	Squamous cell carcinoma, NOS
TCGA-MY-A5BF	634	Alive	12441	High	Female	White	68 years 245 days	not reported	Squamous cell carcinoma, keratinizing, NOS
TCGA-VS-A94X	506	Dead	12567.7	High	Female	Black or african american	40 years 345 days	not reported	Squamous cell carcinoma, NOS
TCGA-VS-AA62	469	Dead	12596.5	High	Female	White	51 years 165 days	not reported	Squamous cell carcinoma, NOS
TCGA-C5-A1BM	2520	Dead	12614.8	High	Female	Black or african american	78 years 326 days	not reported	Squamous cell carcinoma, NOS
TCGA-EK-A3GK	15	Alive	12680.5	High	Female	White	33 years 154 days	not reported	Adenocarcinoma, endocervical type
TCGA-EK-A2PI	586	Alive	13067.8	High	Female	White	44 years 253 days	not reported	Squamous cell carcinoma, large cell, nonkeratinizing, NOS
TCGA-JW-A852	252	Dead	13241.5	High	Female	White	42 years 342 days	not reported	Squamous cell carcinoma, NOS
TCGA-EA-A5O9	788	Alive	13489.2	High	Female	White	39 years 228 days	not reported	Squamous cell carcinoma, NOS
TCGA-VS-A9V4	132	Dead	13490	High	Female	White	63 years 324 days	not reported	Mucinous adenocarcinoma, endocervical type
TCGA-VS-A9UY	555	Dead	13595.3	High	Female	not reported	29 years 115 days	not reported	Squamous cell carcinoma, NOS
TCGA-EA-A5ZF	828	Alive	14129	High	Female	Asian	56 years 52 days	not reported	Squamous cell carcinoma, NOS
TCGA-EA-A3HR	940	Alive	14589.4	High	Female	White	57 years 161 days	not reported	Squamous cell carcinoma, NOS
TCGA-VS-A9UP	1444	Alive	14911.5	High	Female	not reported	43 years 144 days	not reported	Mucinous adenocarcinoma, endocervical type
TCGA-FU-A23K	372	Alive	14968.4	High	Female	White	28 years 324 days	not reported	Basaloid squamous cell carcinoma
TCGA-JX-A3Q0	6375	Alive	15628.4	High	Female	Black or african american	63 years 303 days	not reported	Squamous cell carcinoma, NOS
TCGA-DS-A3LQ	699	Alive	16273.9	High	Female	not reported	46 years 60 days	not reported	Squamous cell carcinoma, NOS
TCGA-EA-A50E	227	Dead	16565	High	Female	Asian	45 years 173 days	not reported	Squamous cell carcinoma, large cell, nonkeratinizing, NOS
TCGA-HM-A4S6	454	Alive	16738.9	High	Female	White	51 years 276 days	not reported	Squamous cell carcinoma, NOS
TCGA-EK-A2GZ	383	Alive	17025.3	High	Female	Black or african american	64 years 223 days	not reported	Squamous cell carcinoma, NOS
TCGA-DG-A2KL	1367	Alive	17112.8	High	Female	not reported	53 years 181 days	not reported	Squamous cell carcinoma, keratinizing, NOS
TCGA-VS-A9UL	442	Dead	17343.1	High	Female	White	79 years 179 days	not reported	Squamous cell carcinoma, NOS
TCGA-C5-A2M2	1011	Dead	17594.8	High	Female	White	56 years 26 days	not reported	Adenocarcinoma, NOS
TCGA-LP-A5U2	9	Alive	17801.5	High	Female	Asian	30 years 92 days	not reported	Adenocarcinoma, endocervical type
TCGA-DS-A0VL	81	Alive	17978.6	High	Female	White	25 years 55 days	not reported	Squamous cell carcinoma, NOS
TCGA-C5-A1MI	1083	Dead	18456.4	High	Female	White	50 years 74 days	not reported	Squamous cell carcinoma, NOS
TCGA-EA-A3HQ	1136	Alive	18463.3	High	Female	White	60 years 51 days	not reported	Squamous cell carcinoma, NOS
TCGA-WL-A834	791	Alive	19017	High	Female	White	not reported	not reported	Squamous cell carcinoma, NOS
TCGA-C5-A1BE	2094	Dead	19703.2	High	Female	White	64 years 351 days	not reported	Squamous cell carcinoma, large cell, nonkeratinizing, NOS
TCGA-C5-A1M6	955	Dead	20380.1	High	Female	White	55 years 2 days	not reported	Squamous cell carcinoma, NOS
TCGA-JW-A5VK	623	Alive	20395.3	High	Female	Black or african american	43 years 260 days	not reported	Papillary squamous cell carcinoma
TCGA-DS-A1OC	376	Alive	20678.9	High	Female	White	47 years 191 days	not reported	Squamous cell carcinoma, NOS
TCGA-VS-A950	1221	Alive	20779.8	High	Female	not reported	42 years 25 days	not reported	Squamous cell carcinoma, NOS
TCGA-VS-A8EC	1415	Alive	20928.2	High	Female	White	55 years 198 days	not reported	Squamous cell carcinoma, NOS
TCGA-Q1-A73S	688	Alive	23017.8	High	Female	White	33 years 176 days	not reported	Adenosquamous carcinoma
TCGA-C5-A7X5	414	Dead	23372.8	High	Female	Black or african american	72 years 244 days	not reported	Squamous cell carcinoma, keratinizing, NOS
TCGA-DS-A0VK	1118	Dead	23402.1	High	Female	White	45 years 356 days	not reported	Squamous cell carcinoma, NOS
TCGA-C5-A1BF	570	Dead	30164	High	Female	White	46 years 174 days	not reported	Squamous cell carcinoma, NOS
TCGA-C5-A1ML	636	Dead	31913.8	High	Female	White	49 years 170 days	not reported	Squamous cell carcinoma, NOS
TCGA-EK-A2IR	3442	Alive	32170	High	Female	White	48 years 49 days	not reported	Squamous cell carcinoma, keratinizing, NOS
TCGA-C5-A8YQ	715	Dead	39731.7	High	Female	White	79 years 19 days	not reported	Squamous cell carcinoma, NOS
TCGA-C5-A7CK	4086	Dead	52054.2	High	Female	White	58 years 336 days	not reported	Squamous cell carcinoma, NOS

## Sheet: ZNF146
Patient	Days TO Last Follow Up	Status	Expression	Group	Gender	Race	Age At Diagnosis	Tumor Grade and Stage	Primary Diagnosis
TCGA-DG-A2KJ	2893	Alive	448.78	Low	Female	not reported	50 years 191 days	not reported	Squamous cell carcinoma, large cell, nonkeratinizing, NOS
TCGA-JW-A852	252	Dead	631.54	Low	Female	White	42 years 342 days	not reported	Squamous cell carcinoma, NOS
TCGA-JX-A3Q8	1357	Alive	730.68	Low	Female	Asian	40 years 229 days	not reported	Adenocarcinoma, endocervical type
TCGA-VS-A9U7	1472	Alive	751.16	Low	Female	White	30 years 253 days	not reported	Squamous cell carcinoma, NOS
TCGA-C5-A901	518	Alive	824.6	Low	Female	White	44 years 115 days	not reported	Squamous cell carcinoma, keratinizing, NOS
TCGA-FU-A3EO	490	Alive	904.14	Low	Female	White	55 years 119 days	not reported	Adenocarcinoma, NOS
TCGA-VS-A8Q9	1630	Alive	942.19	Low	Female	White	79 years 27 days	not reported	Squamous cell carcinoma, NOS
TCGA-Q1-A5R3	485	Alive	959.33	Low	Female	White	56 years 120 days	not reported	Squamous cell carcinoma, NOS
TCGA-EA-A43B	791	Alive	1000	Low	Female	White	43 years 166 days	not reported	Squamous cell carcinoma, keratinizing, NOS
TCGA-IR-A3LI	2493	Alive	1007.58	Low	Female	White	48 years 209 days	not reported	Adenocarcinoma, endocervical type
TCGA-IR-A3LL	1106	Alive	1016.81	Low	Female	White	60 years 208 days	not reported	Squamous cell carcinoma, NOS
TCGA-C5-A7UI	2888	Dead	1061.89	Low	Female	Black or african american	42 years 9 days	not reported	Squamous cell carcinoma, large cell, nonkeratinizing, NOS
TCGA-C5-A7X8	83	Alive	1120.46	Low	Female	White	35 years 194 days	not reported	Mucinous adenocarcinoma, endocervical type
TCGA-DR-A0ZM	1791	Alive	1133.11	Low	Female	White	61 years 184 days	not reported	Squamous cell carcinoma, NOS
TCGA-VS-A8QH	1210	Dead	1143.93	Low	Female	White	76 years 150 days	not reported	Mucinous adenocarcinoma, endocervical type
TCGA-VS-A8Q8	978	Dead	1189.5	Low	Female	White	26 years 75 days	not reported	Squamous cell carcinoma, NOS
TCGA-VS-A8EL	1992	Alive	1196.47	Low	Female	Black or african american	38 years 283 days	not reported	Squamous cell carcinoma, NOS
TCGA-C5-A8YQ	715	Dead	1261.95	Low	Female	White	79 years 19 days	not reported	Squamous cell carcinoma, NOS
TCGA-LP-A4AX	380	Alive	1264.2	Low	Female	Asian	45 years 108 days	not reported	Squamous cell carcinoma, NOS
TCGA-VS-A8EJ	607	Dead	1272.91	Low	Female	White	60 years 85 days	not reported	Squamous cell carcinoma, NOS
TCGA-C5-A1ME	1756	Alive	1273.84	Low	Female	White	40 years 360 days	not reported	Adenocarcinoma, NOS
TCGA-GH-A9DA	540	Alive	1281.02	Low	Female	White	27 years 299 days	not reported	Squamous cell carcinoma, NOS
TCGA-FU-A23K	372	Alive	1286.07	Low	Female	White	28 years 324 days	not reported	Basaloid squamous cell carcinoma
TCGA-Q1-A5R2	499	Alive	1287.12	Low	Female	White	64 years 147 days	not reported	Squamous cell carcinoma, NOS
TCGA-VS-A8EH	986	Alive	1296.52	Low	Female	not reported	56 years 274 days	not reported	Squamous cell carcinoma, NOS
TCGA-EA-A78R	410	Alive	1316.84	Low	Female	Asian	54 years 219 days	not reported	Squamous cell carcinoma, NOS
TCGA-EK-A2RB	9	Alive	1333.99	Low	Female	White	48 years 220 days	not reported	Squamous cell carcinoma, NOS
TCGA-VS-A9V5	494	Dead	1345.16	Low	Female	White	50 years 315 days	not reported	Mucinous adenocarcinoma, endocervical type
TCGA-EX-A69L	602	Alive	1347.66	Low	Female	Asian	41 years 146 days	not reported	Squamous cell carcinoma, large cell, nonkeratinizing, NOS
TCGA-EK-A2PG	46	Alive	1360.23	Low	Female	Black or african american	88 years 358 days	not reported	Squamous cell carcinoma, NOS
TCGA-C5-A1BK	5385	Alive	1369.9	Low	Female	Black or african american	36 years 148 days	not reported	Squamous cell carcinoma, NOS
TCGA-C5-A1MQ	1031	Alive	1381.01	Low	Female	White	35 years 53 days	not reported	Squamous cell carcinoma, NOS
TCGA-MA-AA42	259	Alive	1387.63	Low	Female	White	75 years 67 days	not reported	Squamous cell carcinoma, NOS
TCGA-DS-A5RQ	512	Alive	1396.75	Low	Female	White	80 years 306 days	not reported	Squamous cell carcinoma, NOS
TCGA-HM-A4S6	454	Alive	1401.19	Low	Female	White	51 years 276 days	not reported	Squamous cell carcinoma, NOS
TCGA-EK-A2RO	2	Alive	1406.95	Low	Female	American indian or alaska native	59 years 295 days	not reported	Squamous cell carcinoma, large cell, nonkeratinizing, NOS
TCGA-C5-A2LX	2526	Alive	1408.6	Low	Female	White	54 years 347 days	not reported	Squamous cell carcinoma, NOS
TCGA-DS-A1O9	266	Dead	1425.53	Low	Female	White	75 years 40 days	not reported	Squamous cell carcinoma, NOS
TCGA-EK-A3GJ	3	Alive	1440.98	Low	Female	Native hawaiian or other pacific islander	51 years 3 days	not reported	Squamous cell carcinoma, keratinizing, NOS
TCGA-VS-A9V3	540	Alive	1452.62	Low	Female	White	62 years 345 days	not reported	Squamous cell carcinoma, NOS
TCGA-C5-A2LY	2383	Alive	1462.38	Low	Female	White	30 years 61 days	not reported	Squamous cell carcinoma, NOS
TCGA-C5-A7UE	4738	Alive	1463.12	Low	Female	White	45 years 37 days	not reported	Squamous cell carcinoma, NOS
TCGA-EA-A3Y4	1122	Alive	1466.19	Low	Female	White	40 years 96 days	not reported	Squamous cell carcinoma, NOS
TCGA-R2-A69V	596	Alive	1472.24	Low	Female	White	42 years 139 days	not reported	Squamous cell carcinoma, large cell, nonkeratinizing, NOS
TCGA-DS-A0VM	2128	Alive	1492.87	Low	Female	White	51 years 212 days	not reported	Squamous cell carcinoma, NOS
TCGA-C5-A8XK	3039	Alive	1496.3	Low	Female	Black or african american	30 years 311 days	not reported	Squamous cell carcinoma, NOS
TCGA-UC-A7PD	355	Dead	1505.7	Low	Female	American indian or alaska native	21 years 185 days	not reported	Squamous cell carcinoma, keratinizing, NOS
TCGA-MU-A51Y	854	Alive	1508.22	Low	Female	White	27 years 338 days	not reported	Squamous cell carcinoma, large cell, nonkeratinizing, NOS
TCGA-Q1-A73P	483	Alive	1509.61	Low	Female	White	45 years 14 days	not reported	Adenocarcinoma, endocervical type
TCGA-JW-A5VL	474	Alive	1511.99	Low	Female	American indian or alaska native	37 years 90 days	not reported	Squamous cell carcinoma, NOS
TCGA-C5-A902	149	Alive	1520.92	Low	Female	Black or african american	35 years 176 days	not reported	Squamous cell carcinoma, NOS
TCGA-UC-A7PI	2114	Alive	1524.37	Low	Female	White	44 years 356 days	not reported	Endometrioid adenocarcinoma, NOS
TCGA-C5-A8YT	633	Dead	2653.6	High	Female	White	36 years 104 days	not reported	Squamous cell carcinoma, NOS
TCGA-JW-A5VI	747	Alive	2658.84	High	Female	American indian or alaska native	45 years 8 days	not reported	Squamous cell carcinoma, large cell, nonkeratinizing, NOS
TCGA-IR-A3LA	4172	Alive	2668.21	High	Female	White	60 years 34 days	not reported	Endometrioid adenocarcinoma, NOS
TCGA-C5-A7CM	619	Alive	2670.08	High	Female	White	35 years 70 days	not reported	Adenocarcinoma, endocervical type
TCGA-EA-A5ZF	828	Alive	2686.11	High	Female	Asian	56 years 52 days	not reported	Squamous cell carcinoma, NOS
TCGA-C5-A7X3	284	Dead	2704.69	High	Female	White	70 years 98 days	not reported	Squamous cell carcinoma, large cell, nonkeratinizing, NOS
TCGA-EK-A2R8	44	Alive	2713.85	High	Female	White	48 years 160 days	not reported	Squamous cell carcinoma, large cell, nonkeratinizing, NOS
TCGA-EA-A411	747	Alive	2717.92	High	Female	White	50 years 299 days	not reported	Squamous cell carcinoma, NOS
TCGA-C5-A7CO	4482	Alive	2730.67	High	Female	White	68 years 208 days	not reported	Squamous cell carcinoma, NOS
TCGA-C5-A1M6	955	Dead	2737	High	Female	White	55 years 2 days	not reported	Squamous cell carcinoma, NOS
TCGA-DR-A0ZL	2669	Alive	2758.15	High	Female	Asian	53 years 26 days	not reported	Squamous cell carcinoma, NOS
TCGA-IR-A3LK	908	Dead	2760.04	High	Female	White	69 years 238 days	not reported	Squamous cell carcinoma, NOS
TCGA-DS-A1OC	376	Alive	2775.06	High	Female	White	47 years 191 days	not reported	Squamous cell carcinoma, NOS
TCGA-C5-A2LT	2226	Alive	2801.6	High	Female	White	38 years 87 days	not reported	Squamous cell carcinoma, keratinizing, NOS
TCGA-FU-A2QG	579	Alive	2803.12	High	Female	White	29 years 273 days	not reported	Squamous cell carcinoma, keratinizing, NOS
TCGA-FU-A23L	725	Alive	2810.41	High	Female	White	60 years 47 days	not reported	Squamous cell carcinoma, NOS
TCGA-C5-A1BM	2520	Dead	2860.51	High	Female	Black or african american	78 years 326 days	not reported	Squamous cell carcinoma, NOS
TCGA-EA-A97N	11	Alive	2865.25	High	Female	White	38 years 105 days	not reported	Squamous cell carcinoma, NOS
TCGA-VS-A959	1561	Alive	2889.31	High	Female	not reported	76 years 138 days	not reported	Squamous cell carcinoma, NOS
TCGA-HM-A3JJ	659	Dead	2895.28	High	Female	Black or african american	40 years 126 days	not reported	Squamous cell carcinoma, NOS
TCGA-EK-A2RM	50	Alive	2904.58	High	Female	White	40 years 232 days	not reported	Squamous cell carcinoma, NOS
TCGA-C5-A1MK	74	Dead	2936.85	High	Female	White	79 years 85 days	not reported	Squamous cell carcinoma, NOS
TCGA-MU-A5YI	1053	Alive	2951.87	High	Female	Black or african american	60 years 12 days	not reported	Squamous cell carcinoma, NOS
TCGA-VS-A9UL	442	Dead	2964.91	High	Female	White	79 years 179 days	not reported	Squamous cell carcinoma, NOS
TCGA-VS-A9UT	482	Alive	2992.4	High	Female	Asian	72 years 305 days	not reported	Mucinous adenocarcinoma, endocervical type
TCGA-EK-A2RK	13	Alive	3057.45	High	Female	White	67 years 70 days	not reported	Squamous cell carcinoma, large cell, nonkeratinizing, NOS
TCGA-EA-A1QT	1243	Alive	3073.2	High	Female	White	47 years 309 days	not reported	Squamous cell carcinoma, large cell, nonkeratinizing, NOS
TCGA-DS-A1OB	861	Dead	3104.12	High	Female	White	45 years 249 days	not reported	Squamous cell carcinoma, NOS
TCGA-EX-A1H5	619	Alive	3135.58	High	Female	Black or african american	58 years 154 days	not reported	Squamous cell carcinoma, NOS
TCGA-EK-A2GZ	383	Alive	3222.46	High	Female	Black or african american	64 years 223 days	not reported	Squamous cell carcinoma, NOS
TCGA-FU-A57G	1078	Alive	3294.54	High	Female	White	49 years 8 days	not reported	Adenocarcinoma, endocervical type
TCGA-EK-A2RN	71	Alive	3410.45	High	Female	White	45 years 51 days	not reported	Squamous cell carcinoma, keratinizing, NOS
TCGA-EA-A439	965	Alive	3490.54	High	Female	Asian	50 years 267 days	not reported	Squamous cell carcinoma, NOS
TCGA-VS-A94X	506	Dead	3605.78	High	Female	Black or african american	40 years 345 days	not reported	Squamous cell carcinoma, NOS
TCGA-C5-A1BN	166	Dead	3638.98	High	Female	White	26 years 287 days	not reported	Squamous cell carcinoma, NOS
TCGA-EK-A2RJ	53	Alive	3832.22	High	Female	White	51 years 37 days	not reported	Squamous cell carcinoma, NOS
TCGA-EK-A2PK	12	Alive	3898.21	High	Female	White	43 years 234 days	not reported	Squamous cell carcinoma, large cell, nonkeratinizing, NOS
TCGA-EA-A3HR	940	Alive	3913.85	High	Female	White	57 years 161 days	not reported	Squamous cell carcinoma, NOS
TCGA-EK-A2PM	18	Alive	4024.86	High	Female	White	81 years 162 days	not reported	Squamous cell carcinoma, keratinizing, NOS
TCGA-C5-A1MI	1083	Dead	4106.74	High	Female	White	50 years 74 days	not reported	Squamous cell carcinoma, NOS
TCGA-LP-A5U2	9	Alive	4110.58	High	Female	Asian	30 years 92 days	not reported	Adenocarcinoma, endocervical type
TCGA-EK-A2IR	3442	Alive	4187.14	High	Female	White	48 years 49 days	not reported	Squamous cell carcinoma, keratinizing, NOS
TCGA-C5-A1BJ	4385	Alive	4210.83	High	Female	White	34 years 193 days	not reported	Squamous cell carcinoma, NOS
TCGA-C5-A0TN	348	Dead	4210.84	High	Female	Black or african american	21 years 90 days	not reported	Squamous cell carcinoma, keratinizing, NOS
TCGA-PN-A8MA	90	Alive	4229.04	High	Female	Black or african american	43 years 213 days	not reported	Squamous cell carcinoma, large cell, nonkeratinizing, NOS
TCGA-EK-A2R7	27	Alive	4474.54	High	Female	White	45 years 51 days	not reported	Squamous cell carcinoma, large cell, nonkeratinizing, NOS
TCGA-DS-A1OD	3874	Alive	4589.23	High	Female	White	49 years 57 days	not reported	Squamous cell carcinoma, NOS
TCGA-C5-A7CK	4086	Dead	4729.56	High	Female	White	58 years 336 days	not reported	Squamous cell carcinoma, NOS
TCGA-EA-A50E	227	Dead	4918.32	High	Female	Asian	45 years 173 days	not reported	Squamous cell carcinoma, large cell, nonkeratinizing, NOS
TCGA-VS-A952	1778	Alive	5055.63	High	Female	White	66 years 239 days	not reported	Mucinous adenocarcinoma, endocervical type
TCGA-WL-A834	791	Alive	7015.06	High	Female	White	not reported	not reported	Squamous cell carcinoma, NOS
TCGA-C5-A7X5	414	Dead	7402.32	High	Female	Black or african american	72 years 244 days	not reported	Squamous cell carcinoma, keratinizing, NOS

## Sheet: ZNF185
Patient	Days TO Last Follow Up	Status	Expression	Group	Gender	Race	Age At Diagnosis	Tumor Grade and Stage	Primary Diagnosis
TCGA-HM-A6W2	287	Alive	126.67	Low	Female	Black or african american	34 years 357 days	not reported	Adenosquamous carcinoma
TCGA-FU-A23K	372	Alive	140.57	Low	Female	White	28 years 324 days	not reported	Basaloid squamous cell carcinoma
TCGA-JW-A5VH	100	Dead	248.93	Low	Female	American indian or alaska native	53 years 65 days	not reported	Squamous cell carcinoma, NOS
TCGA-EA-A410	803	Alive	268.64	Low	Female	White	51 years 93 days	not reported	Squamous cell carcinoma, NOS
TCGA-EA-A4BA	755	Alive	328.55	Low	Female	White	49 years 98 days	not reported	Adenocarcinoma, endocervical type
TCGA-FU-A57G	1078	Alive	341.29	Low	Female	White	49 years 8 days	not reported	Adenocarcinoma, endocervical type
TCGA-C5-A3HE	548	Alive	360.88	Low	Female	White	44 years 68 days	not reported	Squamous cell carcinoma, NOS
TCGA-EK-A2PK	12	Alive	427.94	Low	Female	White	43 years 234 days	not reported	Squamous cell carcinoma, large cell, nonkeratinizing, NOS
TCGA-FU-A3HZ	1103	Alive	430.27	Low	Female	White	64 years 189 days	not reported	Squamous cell carcinoma, large cell, nonkeratinizing, NOS
TCGA-VS-A9V0	573	Alive	478.1	Low	Female	not reported	58 years 31 days	not reported	Mucinous adenocarcinoma, endocervical type
TCGA-DG-A2KJ	2893	Alive	548.78	Low	Female	not reported	50 years 191 days	not reported	Squamous cell carcinoma, large cell, nonkeratinizing, NOS
TCGA-2W-A8YY	533	Alive	600.5	Low	Female	White	51 years 259 days	not reported	Adenosquamous carcinoma
TCGA-EK-A3GN	27	Alive	624.05	Low	Female	White	47 years 259 days	not reported	Squamous cell carcinoma, NOS
TCGA-EK-A2RK	13	Alive	638.55	Low	Female	White	67 years 70 days	not reported	Squamous cell carcinoma, large cell, nonkeratinizing, NOS
TCGA-C5-A8YR	837	Dead	682.84	Low	Female	White	56 years 218 days	not reported	Squamous cell carcinoma, large cell, nonkeratinizing, NOS
TCGA-VS-A9UT	482	Alive	687.63	Low	Female	Asian	72 years 305 days	not reported	Mucinous adenocarcinoma, endocervical type
TCGA-FU-A3TX	45	Alive	696.42	Low	Female	not reported	78 years 336 days	not reported	Squamous cell carcinoma, NOS
TCGA-EA-A556	453	Alive	719.25	Low	Female	White	38 years 109 days	not reported	Endometrioid adenocarcinoma, NOS
TCGA-VS-A8QH	1210	Dead	733.08	Low	Female	White	76 years 150 days	not reported	Mucinous adenocarcinoma, endocervical type
TCGA-EK-A2IR	3442	Alive	750.09	Low	Female	White	48 years 49 days	not reported	Squamous cell carcinoma, keratinizing, NOS
TCGA-C5-A7X3	284	Dead	766.23	Low	Female	White	70 years 98 days	not reported	Squamous cell carcinoma, large cell, nonkeratinizing, NOS
TCGA-DS-A1OD	3874	Alive	766.35	Low	Female	White	49 years 57 days	not reported	Squamous cell carcinoma, NOS
TCGA-EK-A2H1	799	Alive	768.49	Low	Female	White	20 years 344 days	not reported	Squamous cell carcinoma, large cell, nonkeratinizing, NOS
TCGA-VS-A9UL	442	Dead	821.64	Low	Female	White	79 years 179 days	not reported	Squamous cell carcinoma, NOS
TCGA-C5-A0TN	348	Dead	857.25	Low	Female	Black or african american	21 years 90 days	not reported	Squamous cell carcinoma, keratinizing, NOS
TCGA-DS-A7WF	492	Dead	858.1	Low	Female	not reported	41 years 344 days	not reported	Adenosquamous carcinoma
TCGA-VS-A8EJ	607	Dead	865.6	Low	Female	White	60 years 85 days	not reported	Squamous cell carcinoma, NOS
TCGA-JW-A5VG	834	Alive	876.03	Low	Female	American indian or alaska native	35 years 326 days	not reported	Squamous cell carcinoma, NOS
TCGA-C5-A1MJ	14	Dead	895.51	Low	Female	White	61 years 28 days	not reported	Adenocarcinoma, NOS
TCGA-C5-A3HD	1582	Alive	938.89	Low	Female	White	51 years 63 days	not reported	Squamous cell carcinoma, NOS
TCGA-VS-A9V4	132	Dead	940.44	Low	Female	White	63 years 324 days	not reported	Mucinous adenocarcinoma, endocervical type
TCGA-PN-A8MA	90	Alive	963.33	Low	Female	Black or african american	43 years 213 days	not reported	Squamous cell carcinoma, large cell, nonkeratinizing, NOS
TCGA-EK-A2RM	50	Alive	998.85	Low	Female	White	40 years 232 days	not reported	Squamous cell carcinoma, NOS
TCGA-C5-A1M9	1065	Dead	1099.36	Low	Female	White	46 years 219 days	not reported	Adenocarcinoma, NOS
TCGA-LP-A5U2	9	Alive	1099.48	Low	Female	Asian	30 years 92 days	not reported	Adenocarcinoma, endocervical type
TCGA-IR-A3LH	2394	Alive	1102.09	Low	Female	Black or african american	49 years 221 days	not reported	Squamous cell carcinoma, NOS
TCGA-C5-A2M1	1169	Alive	1114.37	Low	Female	White	37 years 321 days	not reported	Adenocarcinoma, endocervical type
TCGA-EK-A2R7	27	Alive	1117.54	Low	Female	White	45 years 51 days	not reported	Squamous cell carcinoma, large cell, nonkeratinizing, NOS
TCGA-VS-A9V1	157	Dead	1120.62	Low	Female	White	46 years 200 days	not reported	Mucinous adenocarcinoma, endocervical type
TCGA-EK-A2PM	18	Alive	1125.46	Low	Female	White	81 years 162 days	not reported	Squamous cell carcinoma, keratinizing, NOS
TCGA-C5-A7CM	619	Alive	1159.08	Low	Female	White	35 years 70 days	not reported	Adenocarcinoma, endocervical type
TCGA-C5-A1M6	955	Dead	1195.36	Low	Female	White	55 years 2 days	not reported	Squamous cell carcinoma, NOS
TCGA-IR-A3LI	2493	Alive	1200.29	Low	Female	White	48 years 209 days	not reported	Adenocarcinoma, endocervical type
TCGA-VS-A9UO	1456	Alive	1233.96	Low	Female	White	43 years 108 days	not reported	Mucinous adenocarcinoma, endocervical type
TCGA-EK-A2R9	4	Alive	1265.69	Low	Female	White	58 years 58 days	not reported	Squamous cell carcinoma, large cell, nonkeratinizing, NOS
TCGA-C5-A2LV	2234	Alive	1266.06	Low	Female	Black or african american	36 years 298 days	not reported	Squamous cell carcinoma, NOS
TCGA-VS-A952	1778	Alive	1286.98	Low	Female	White	66 years 239 days	not reported	Mucinous adenocarcinoma, endocervical type
TCGA-C5-A1MQ	1031	Alive	1299.52	Low	Female	White	35 years 53 days	not reported	Squamous cell carcinoma, NOS
TCGA-EA-A5ZE	829	Alive	1310.12	Low	Female	Asian	54 years 145 days	not reported	Squamous cell carcinoma, NOS
TCGA-LP-A4AW	27	Alive	1331.48	Low	Female	Asian	52 years 86 days	not reported	Squamous cell carcinoma, keratinizing, NOS
TCGA-VS-A9UB	911	Alive	1334.75	Low	Female	not reported	54 years 14 days	not reported	Squamous cell carcinoma, NOS
TCGA-EA-A1QT	1243	Alive	1342.66	Low	Female	White	47 years 309 days	not reported	Squamous cell carcinoma, large cell, nonkeratinizing, NOS
TCGA-EA-A3HU	1013	Alive	6529.22	High	Female	White	43 years 204 days	not reported	Squamous cell carcinoma, NOS
TCGA-C5-A1M5	2052	Dead	6558.59	High	Female	White	53 years 314 days	not reported	Squamous cell carcinoma, NOS
TCGA-IR-A3LA	4172	Alive	6583.04	High	Female	White	60 years 34 days	not reported	Endometrioid adenocarcinoma, NOS
TCGA-EA-A3QE	761	Alive	6595.46	High	Female	White	45 years 24 days	not reported	Squamous cell carcinoma, large cell, nonkeratinizing, NOS
TCGA-MU-A8JM	607	Alive	6637.86	High	Female	White	46 years 355 days	not reported	Squamous cell carcinoma, large cell, nonkeratinizing, NOS
TCGA-EK-A2RC	129	Alive	6818.59	High	Female	not reported	33 years 300 days	not reported	Squamous cell carcinoma, NOS
TCGA-FU-A3EO	490	Alive	6842.6	High	Female	White	55 years 119 days	not reported	Adenocarcinoma, NOS
TCGA-C5-A7CH	4694	Alive	6982.13	High	Female	White	43 years 72 days	not reported	Squamous cell carcinoma, NOS
TCGA-VS-A9V3	540	Alive	7019.42	High	Female	White	62 years 345 days	not reported	Squamous cell carcinoma, NOS
TCGA-EA-A3HQ	1136	Alive	7068.28	High	Female	White	60 years 51 days	not reported	Squamous cell carcinoma, NOS
TCGA-EA-A3HS	959	Alive	7087.26	High	Female	White	35 years 334 days	not reported	Squamous cell carcinoma, NOS
TCGA-EK-A2RB	9	Alive	7188.31	High	Female	White	48 years 220 days	not reported	Squamous cell carcinoma, NOS
TCGA-C5-A1BM	2520	Dead	7212.13	High	Female	Black or african american	78 years 326 days	not reported	Squamous cell carcinoma, NOS
TCGA-C5-A905	4879	Alive	7291.83	High	Female	Black or african american	37 years 70 days	not reported	Squamous cell carcinoma, NOS
TCGA-LP-A5U3	25	Alive	7388.22	High	Female	Asian	40 years 88 days	not reported	Squamous cell carcinoma, large cell, nonkeratinizing, NOS
TCGA-EA-A97N	11	Alive	7409.18	High	Female	White	38 years 105 days	not reported	Squamous cell carcinoma, NOS
TCGA-FU-A3YQ	861	Alive	7702.99	High	Female	White	35 years 33 days	not reported	Squamous cell carcinoma, NOS
TCGA-DS-A0VN	2910	Alive	7804.97	High	Female	White	47 years 267 days	not reported	Squamous cell carcinoma, NOS
TCGA-DS-A1O9	266	Dead	7885.76	High	Female	White	75 years 40 days	not reported	Squamous cell carcinoma, NOS
TCGA-VS-A9UC	825	Alive	7909.8	High	Female	not reported	32 years 102 days	not reported	Squamous cell carcinoma, NOS
TCGA-C5-A1BL	5271	Alive	8329.27	High	Female	White	32 years 35 days	not reported	Squamous cell carcinoma, NOS
TCGA-EK-A2RN	71	Alive	8350.3	High	Female	White	45 years 51 days	not reported	Squamous cell carcinoma, keratinizing, NOS
TCGA-EA-A5ZD	830	Alive	8395.96	High	Female	Asian	40 years 19 days	not reported	Squamous cell carcinoma, NOS
TCGA-ZJ-AAXA	43	Alive	8527.03	High	Female	White	64 years 227 days	not reported	Squamous cell carcinoma, large cell, nonkeratinizing, NOS
TCGA-UC-A7PF	2859	Dead	8551.04	High	Female	not reported	44 years 341 days	not reported	Squamous cell carcinoma, NOS
TCGA-JX-A5QV	636	Alive	8652.64	High	Female	White	37 years 153 days	not reported	Squamous cell carcinoma, keratinizing, NOS
TCGA-LP-A4AU	343	Alive	9012.78	High	Female	Asian	35 years 291 days	not reported	Squamous cell carcinoma, NOS
TCGA-C5-A1BK	5385	Alive	10113.8	High	Female	Black or african american	36 years 148 days	not reported	Squamous cell carcinoma, NOS
TCGA-JX-A3Q0	6375	Alive	10307.3	High	Female	Black or african american	63 years 303 days	not reported	Squamous cell carcinoma, NOS
TCGA-JW-A5VI	747	Alive	10512	High	Female	American indian or alaska native	45 years 8 days	not reported	Squamous cell carcinoma, large cell, nonkeratinizing, NOS
TCGA-MA-AA3X	617	Alive	10733.8	High	Female	Black or african american	50 years 150 days	not reported	Squamous cell carcinoma, NOS
TCGA-FU-A3NI	638	Dead	10936.8	High	Female	White	45 years 97 days	not reported	Squamous cell carcinoma, keratinizing, NOS
TCGA-DG-A2KL	1367	Alive	10965	High	Female	not reported	53 years 181 days	not reported	Squamous cell carcinoma, keratinizing, NOS
TCGA-C5-A3HL	621	Alive	11003.8	High	Female	White	76 years 204 days	not reported	Squamous cell carcinoma, keratinizing, NOS
TCGA-UC-A7PG	370	Dead	11420.9	High	Female	White	44 years 160 days	not reported	Squamous cell carcinoma, NOS
TCGA-VS-A94X	506	Dead	11589.6	High	Female	Black or african american	40 years 345 days	not reported	Squamous cell carcinoma, NOS
TCGA-MU-A51Y	854	Alive	11590	High	Female	White	27 years 338 days	not reported	Squamous cell carcinoma, large cell, nonkeratinizing, NOS
TCGA-VS-A8QF	1800	Alive	12206.1	High	Female	White	42 years 34 days	not reported	Squamous cell carcinoma, NOS
TCGA-EK-A2RE	57	Alive	12230.6	High	Female	White	26 years 247 days	not reported	Squamous cell carcinoma, keratinizing, NOS
TCGA-VS-A9UM	829	Dead	12871.5	High	Female	Black or african american	39 years 11 days	not reported	Squamous cell carcinoma, NOS
TCGA-DS-A3LQ	699	Alive	13198.4	High	Female	not reported	46 years 60 days	not reported	Squamous cell carcinoma, NOS
TCGA-C5-A1BI	1112	Alive	13474.2	High	Female	White	31 years 242 days	not reported	Squamous cell carcinoma, NOS
TCGA-DS-A5RQ	512	Alive	13973.6	High	Female	White	80 years 306 days	not reported	Squamous cell carcinoma, NOS
TCGA-VS-A9U7	1472	Alive	14380.8	High	Female	White	30 years 253 days	not reported	Squamous cell carcinoma, NOS
TCGA-ZJ-AAX4	21	Alive	14815.1	High	Female	White	85 years 212 days	not reported	Squamous cell carcinoma, large cell, nonkeratinizing, NOS
TCGA-EA-A3HR	940	Alive	15701.6	High	Female	White	57 years 161 days	not reported	Squamous cell carcinoma, NOS
TCGA-EA-A3HT	954	Alive	16665.2	High	Female	White	68 years 301 days	not reported	Squamous cell carcinoma, NOS
TCGA-VS-A958	1525	Alive	16688.8	High	Female	White	46 years 104 days	not reported	Squamous cell carcinoma, large cell, nonkeratinizing, NOS
TCGA-MY-A5BF	634	Alive	17862.3	High	Female	White	68 years 245 days	not reported	Squamous cell carcinoma, keratinizing, NOS
TCGA-JW-A5VJ	588	Alive	18092	High	Female	American indian or alaska native	56 years 260 days	not reported	Squamous cell carcinoma, NOS
TCGA-C5-A7CJ	3097	Dead	25446.5	High	Female	White	42 years 312 days	not reported	Squamous cell carcinoma, keratinizing, NOS
TCGA-C5-A901	518	Alive	37905.4	High	Female	White	44 years 115 days	not reported	Squamous cell carcinoma, keratinizing, NOS

## Sheet: SLC39A9
Patient	Days TO Last Follow Up	Status	Expression	Group	Gender	Race	Age At Diagnosis	Tumor Grade and Stage	Primary Diagnosis
TCGA-EK-A2RN	71	Alive	839.07	Low	Female	White	45 years 51 days	not reported	Squamous cell carcinoma, keratinizing, NOS
TCGA-Q1-A5R3	485	Alive	860.96	Low	Female	White	56 years 120 days	not reported	Squamous cell carcinoma, NOS
TCGA-LP-A5U2	9	Alive	861.99	Low	Female	Asian	30 years 92 days	not reported	Adenocarcinoma, endocervical type
TCGA-C5-A1MF	1617	Alive	862.99	Low	Female	White	49 years 14 days	not reported	Squamous cell carcinoma, NOS
TCGA-C5-A1ME	1756	Alive	881.37	Low	Female	White	40 years 360 days	not reported	Adenocarcinoma, NOS
TCGA-DG-A2KJ	2893	Alive	915.85	Low	Female	not reported	50 years 191 days	not reported	Squamous cell carcinoma, large cell, nonkeratinizing, NOS
TCGA-IR-A3LH	2394	Alive	926.86	Low	Female	Black or african american	49 years 221 days	not reported	Squamous cell carcinoma, NOS
TCGA-IR-A3LL	1106	Alive	933.93	Low	Female	White	60 years 208 days	not reported	Squamous cell carcinoma, NOS
TCGA-C5-A2LX	2526	Alive	967.37	Low	Female	White	54 years 347 days	not reported	Squamous cell carcinoma, NOS
TCGA-VS-A8EJ	607	Dead	970.65	Low	Female	White	60 years 85 days	not reported	Squamous cell carcinoma, NOS
TCGA-C5-A2M1	1169	Alive	977.21	Low	Female	White	37 years 321 days	not reported	Adenocarcinoma, endocervical type
TCGA-C5-A2LY	2383	Alive	992.31	Low	Female	White	30 years 61 days	not reported	Squamous cell carcinoma, NOS
TCGA-MA-AA42	259	Alive	998.04	Low	Female	White	75 years 67 days	not reported	Squamous cell carcinoma, NOS
TCGA-FU-A3TX	45	Alive	1028.93	Low	Female	not reported	78 years 336 days	not reported	Squamous cell carcinoma, NOS
TCGA-DS-A1OD	3874	Alive	1038.29	Low	Female	White	49 years 57 days	not reported	Squamous cell carcinoma, NOS
TCGA-EK-A2RA	1246	Alive	1039.06	Low	Female	not reported	74 years 181 days	not reported	Squamous cell carcinoma, large cell, nonkeratinizing, NOS
TCGA-EK-A2RO	2	Alive	1048.66	Low	Female	American indian or alaska native	59 years 295 days	not reported	Squamous cell carcinoma, large cell, nonkeratinizing, NOS
TCGA-EA-A3QD	397	Alive	1049.67	Low	Female	White	59 years 106 days	not reported	Squamous cell carcinoma, NOS
TCGA-VS-A954	1714	Alive	1052.57	Low	Female	not reported	67 years 27 days	not reported	Squamous cell carcinoma, NOS
TCGA-DS-A1O9	266	Dead	1082.27	Low	Female	White	75 years 40 days	not reported	Squamous cell carcinoma, NOS
TCGA-JX-A3Q0	6375	Alive	1108.43	Low	Female	Black or african american	63 years 303 days	not reported	Squamous cell carcinoma, NOS
TCGA-C5-A1BK	5385	Alive	1108.94	Low	Female	Black or african american	36 years 148 days	not reported	Squamous cell carcinoma, NOS
TCGA-FU-A3EO	490	Alive	1109.47	Low	Female	White	55 years 119 days	not reported	Adenocarcinoma, NOS
TCGA-EK-A3GJ	3	Alive	1113.5	Low	Female	Native hawaiian or other pacific islander	51 years 3 days	not reported	Squamous cell carcinoma, keratinizing, NOS
TCGA-C5-A8YQ	715	Dead	1126.34	Low	Female	White	79 years 19 days	not reported	Squamous cell carcinoma, NOS
TCGA-VS-A958	1525	Alive	1134.89	Low	Female	White	46 years 104 days	not reported	Squamous cell carcinoma, large cell, nonkeratinizing, NOS
TCGA-BI-A0VR	1505	Alive	1139.21	Low	Female	White	53 years 115 days	not reported	Squamous cell carcinoma, NOS
TCGA-EK-A2H1	799	Alive	1139.47	Low	Female	White	20 years 344 days	not reported	Squamous cell carcinoma, large cell, nonkeratinizing, NOS
TCGA-BI-A20A	720	Alive	1140.73	Low	Female	White	49 years 318 days	not reported	Squamous cell carcinoma, NOS
TCGA-JW-A852	252	Dead	1148.57	Low	Female	White	42 years 342 days	not reported	Squamous cell carcinoma, NOS
TCGA-VS-A9UB	911	Alive	1153.38	Low	Female	not reported	54 years 14 days	not reported	Squamous cell carcinoma, NOS
TCGA-EX-A8YF	473	Alive	1153.43	Low	Female	White	44 years 187 days	not reported	Squamous cell carcinoma, NOS
TCGA-IR-A3LC	3935	Alive	1170.76	Low	Female	White	40 years 87 days	not reported	Squamous cell carcinoma, NOS
TCGA-C5-A1MJ	14	Dead	1172.31	Low	Female	White	61 years 28 days	not reported	Adenocarcinoma, NOS
TCGA-JW-A5VK	623	Alive	1173.29	Low	Female	Black or african american	43 years 260 days	not reported	Papillary squamous cell carcinoma
TCGA-C5-A1BQ	604	Dead	1174.15	Low	Female	White	65 years 277 days	not reported	Squamous cell carcinoma, keratinizing, NOS
TCGA-DS-A0VN	2910	Alive	1178.26	Low	Female	White	47 years 267 days	not reported	Squamous cell carcinoma, NOS
TCGA-LP-A4AW	27	Alive	1182.5	Low	Female	Asian	52 years 86 days	not reported	Squamous cell carcinoma, keratinizing, NOS
TCGA-FU-A23L	725	Alive	1185.21	Low	Female	White	60 years 47 days	not reported	Squamous cell carcinoma, NOS
TCGA-C5-A1MK	74	Dead	1193.95	Low	Female	White	79 years 85 days	not reported	Squamous cell carcinoma, NOS
TCGA-C5-A905	4879	Alive	1196.04	Low	Female	Black or african american	37 years 70 days	not reported	Squamous cell carcinoma, NOS
TCGA-VS-A9V3	540	Alive	1197.76	Low	Female	White	62 years 345 days	not reported	Squamous cell carcinoma, NOS
TCGA-VS-A8QF	1800	Alive	1202.29	Low	Female	White	42 years 34 days	not reported	Squamous cell carcinoma, NOS
TCGA-VS-A8EL	1992	Alive	1205.51	Low	Female	black or african american	38 years 283 days	not reported	Squamous cell carcinoma, NOS
TCGA-LP-A7HU	406	Alive	1210.25	Low	Female	Asian	53 years 237 days	not reported	Adenocarcinoma, endocervical type
TCGA-VS-A959	1561	Alive	1215.09	Low	Female	not reported	76 years 138 days	not reported	Squamous cell carcinoma, NOS
TCGA-EA-A78R	410	Alive	1215.22	Low	Female	Asian	54 years 219 days	not reported	Squamous cell carcinoma, NOS
TCGA-MY-A5BE	1066	Alive	1219.81	Low	Female	Black or african american	42 years 126 days	not reported	Squamous cell carcinoma, NOS
TCGA-C5-A7CM	619	Alive	1224.55	Low	Female	White	35 years 70 days	not reported	Adenocarcinoma, endocervical type
TCGA-EK-A2PM	18	Alive	1231.74	Low	Female	White	81 years 162 days	not reported	Squamous cell carcinoma, keratinizing, NOS
TCGA-C5-A7UI	2888	Dead	1237.01	Low	Female	Black or african american	42 years 9 days	not reported	Squamous cell carcinoma, large cell, nonkeratinizing, NOS
TCGA-VS-A8QH	1210	Dead	1240.6	Low	Female	White	76 years 150 days	not reported	Mucinous adenocarcinoma, endocervical type
TCGA-FU-A3YQ	861	Alive	1873.45	High	Female	White	35 years 33 days	not reported	Squamous cell carcinoma, NOS
TCGA-C5-A3HD	1582	Alive	1876.11	High	Female	White	51 years 63 days	not reported	Squamous cell carcinoma, NOS
TCGA-C5-A1BM	2520	Dead	1878.28	High	Female	Black or african american	78 years 326 days	not reported	Squamous cell carcinoma, NOS
TCGA-EA-A5ZE	829	Alive	1887.23	High	Female	Asian	54 years 145 days	not reported	Squamous cell carcinoma, NOS
TCGA-VS-A9UL	442	Dead	1901.56	High	Female	White	79 years 179 days	not reported	Squamous cell carcinoma, NOS
TCGA-FU-A3HZ	1103	Alive	1905.09	High	Female	White	64 years 189 days	not reported	Squamous cell carcinoma, large cell, nonkeratinizing, NOS
TCGA-C5-A1M9	1065	Dead	1913.03	High	Female	White	46 years 219 days	not reported	Adenocarcinoma, NOS
TCGA-LP-A5U3	25	Alive	1915.15	High	Female	Asian	40 years 88 days	not reported	Squamous cell carcinoma, large cell, nonkeratinizing, NOS
TCGA-EA-A50E	227	Dead	1927.4	High	Female	Asian	45 years 173 days	not reported	Squamous cell carcinoma, large cell, nonkeratinizing, NOS
TCGA-VS-A9UQ	1263	Alive	1943.4	High	Female	not reported	32 years 165 days	not reported	Mucinous adenocarcinoma, endocervical type
TCGA-EA-A439	965	Alive	1949.6	High	Female	Asian	50 years 267 days	not reported	Squamous cell carcinoma, NOS
TCGA-ZJ-AAX4	21	Alive	1949.79	High	Female	White	85 years 212 days	not reported	Squamous cell carcinoma, large cell, nonkeratinizing, NOS
TCGA-EX-A3L1	463	Alive	1952.44	High	Female	White	32 years 255 days	not reported	Squamous cell carcinoma, NOS
TCGA-HG-A2PA	773	Dead	1962.15	High	Female	White	38 years 146 days	not reported	Squamous cell carcinoma, NOS
TCGA-VS-A94Z	1015	Alive	1967.99	High	Female	White	38 years 167 days	not reported	Squamous cell carcinoma, NOS
TCGA-EA-A97N	11	Alive	1972.85	High	Female	White	38 years 105 days	not reported	Squamous cell carcinoma, NOS
TCGA-EA-A44S	369	Alive	1975.93	High	Female	White	31 years 299 days	not reported	Squamous cell carcinoma, NOS
TCGA-VS-A950	1221	Alive	1982.88	High	Female	not reported	42 years 25 days	not reported	Squamous cell carcinoma, NOS
TCGA-EK-A2R7	27	Alive	1999.16	High	Female	White	45 years 51 days	not reported	Squamous cell carcinoma, large cell, nonkeratinizing, NOS
TCGA-FU-A23K	372	Alive	2024.66	High	Female	White	28 years 324 days	not reported	Basaloid squamous cell carcinoma
TCGA-VS-A952	1778	Alive	2032.03	High	Female	White	66 years 239 days	not reported	Mucinous adenocarcinoma, endocervical type
TCGA-EK-A2GZ	383	Alive	2033.71	High	Female	Black or african american	64 years 223 days	not reported	Squamous cell carcinoma, NOS
TCGA-EK-A2PI	586	Alive	2064.88	High	Female	White	44 years 253 days	not reported	Squamous cell carcinoma, large cell, nonkeratinizing, NOS
TCGA-VS-A9V5	494	Dead	2065.2	High	Female	White	50 years 315 days	not reported	Mucinous adenocarcinoma, endocervical type
TCGA-4J-AA1J	542	Alive	2072.62	High	Female	White	31 years 289 days	not reported	Squamous cell carcinoma, NOS
TCGA-VS-A9V0	573	Alive	2073.33	High	Female	not reported	58 years 31 days	not reported	Mucinous adenocarcinoma, endocervical type
TCGA-VS-A9V1	157	Dead	2092.57	High	Female	White	46 years 200 days	not reported	Mucinous adenocarcinoma, endocervical type
TCGA-VS-A9UY	555	Dead	2092.8	High	Female	not reported	29 years 115 days	not reported	Squamous cell carcinoma, NOS
TCGA-EA-A5ZF	828	Alive	2115.04	High	Female	Asian	56 years 52 days	not reported	Squamous cell carcinoma, NOS
TCGA-VS-A8Q9	1630	Alive	2116.71	High	Female	White	79 years 27 days	not reported	Squamous cell carcinoma, NOS
TCGA-MA-AA3X	617	Alive	2132.14	High	Female	Black or african american	50 years 150 days	not reported	Squamous cell carcinoma, NOS
TCGA-C5-A1BL	5271	Alive	2152.01	High	Female	White	32 years 35 days	not reported	Squamous cell carcinoma, NOS
TCGA-C5-A7CL	471	Dead	2157.16	High	Female	White	48 years 337 days	not reported	Squamous cell carcinoma, NOS
TCGA-FU-A5XV	321	Alive	2184.7	High	Female	White	32 years 4 days	not reported	Squamous cell carcinoma, NOS
TCGA-C5-A1BF	570	Dead	2314.82	High	Female	White	46 years 174 days	not reported	Squamous cell carcinoma, NOS
TCGA-VS-A9V2	555	Alive	2343.42	High	Female	White	29 years 45 days	not reported	Squamous cell carcinoma, NOS
TCGA-C5-A1MI	1083	Dead	2349.67	High	Female	White	50 years 74 days	not reported	Squamous cell carcinoma, NOS
TCGA-C5-A1M6	955	Dead	2361.94	High	Female	White	55 years 2 days	not reported	Squamous cell carcinoma, NOS
TCGA-EX-A69M	253	Dead	2364.3	High	Female	White	62 years 272 days	not reported	Squamous cell carcinoma, large cell, nonkeratinizing, NOS
TCGA-MY-A913	524	Alive	2372.84	High	Female	Black or african american	28 years 152 days	not reported	Squamous cell carcinoma, NOS
TCGA-VS-A9UP	1444	Alive	2382.71	High	Female	not reported	43 years 144 days	not reported	Mucinous adenocarcinoma, endocervical type
TCGA-VS-A9UU	442	Alive	2426.9	High	Female	not reported	42 years 194 days	not reported	Squamous cell carcinoma, NOS
TCGA-EK-A2IP	202	Alive	2449.75	High	Female	White	28 years 120 days	not reported	Squamous cell carcinoma, large cell, nonkeratinizing, NOS
TCGA-2W-A8YY	533	Alive	2457.08	High	Female	White	51 years 259 days	not reported	Adenosquamous carcinoma
TCGA-VS-A9UO	1456	Alive	2548.01	High	Female	White	43 years 108 days	not reported	Mucinous adenocarcinoma, endocervical type
TCGA-C5-A7CH	4694	Alive	2622.64	High	Female	White	43 years 72 days	not reported	Squamous cell carcinoma, NOS
TCGA-EK-A2RL	1453	Dead	2696.78	High	Female	Black or african american	32 years 359 days	not reported	Adenocarcinoma, endocervical type
TCGA-EA-A3QE	761	Alive	2742.88	High	Female	White	45 years 24 days	not reported	Squamous cell carcinoma, large cell, nonkeratinizing, NOS
TCGA-MA-AA43	346	Alive	2833.57	High	Female	White	48 years 126 days	not reported	Squamous cell carcinoma, NOS
TCGA-FU-A3HY	954	Alive	2937.94	High	Female	White	47 years 62 days	not reported	Squamous cell carcinoma, large cell, nonkeratinizing, NOS
TCGA-JW-A5VJ	588	Alive	3318.4	High	Female	American indian or alaska native	56 years 260 days	not reported	Squamous cell carcinoma, NOS
TCGA-IR-A3L7	4483	Alive	3457.4	High	Female	White	37 years 45 days	not reported	Squamous cell carcinoma, NOS
