# Supplementary material for: Digital RNA Sequencing of Human Epidermal Keratinocytes Carrying Human Papillomavirus Type 16 E7
Source: Front Genet. 2020 Aug 5;11:819. doi: 10.3389/fgene.2020.00819 (PMC7419603; doi:10.3389/fgene.2020.00819)
Supplement: Supplementary file 5 [file Table_3.XLSX]

## Sheet: summary
gene_id	gene_name	transcript_id	GO	KEGG	KO_ENTRY	EC	Description	FPKM.HPV16E7_1	FPKM.HPV16E7_2	FPKM.HPV16E7_3	FPKM.C1_1	FPKM.C1_2	FPKM.C1_3	fc	log2(fc)	pval	qval	regulation	significant
ENSG00000269968	AC006064	ENST00000602946	NA	NA	NA	NA	novel transcript, antisense to GAPDH	1.44627	0.287191	0.176925	22.2967	23.4259	38.6734	0.022636	-5.46524	2.91813e-13	1.39214e-09	down	yes
ENSG00000124208	TMEM189-UBE2V1	ENST00000341698	GO:0005634(nucleus);GO:0005654(nucleoplasm);GO:0006301(postreplication repair);GO:0016020(membrane);GO:0016021(integral component of membrane);GO:0061631(ubiquitin conjugating enzyme activity);GO:0070534(protein K63-linked ubiquitination)	NA	K20656	NA	TMEM189-UBE2V1 readthrough [Source:HGNC Symbol;Acc:HGNC:33521]	0	0	0	8.56328	10.5471	0	-inf	-inf	3.15653e-09	9.03526e-06	down	yes
ENSG00000135926	TMBIM1	ENST00000465082;ENST00000396809;ENST00000492966;ENST00000439306;ENST00000445635;ENST00000466012;ENST00000425694;ENST00000495113;ENST00000476429;ENST00000453776;ENST00000258412;ENST00000440422;ENST00000444881;ENST00000418569;ENST00000453281	GO:0005123(death receptor binding);GO:0005764(lysosome);GO:0005765(lysosomal membrane);GO:0005768(endosome);GO:0005794(Golgi apparatus);GO:0005886(plasma membrane);GO:0010008(endosome membrane);GO:0016020(membrane);GO:0016021(integral component of membrane);GO:0035579(specific granule membrane);GO:0043086(negative regulation of catalytic activity);GO:0043231(intracellular membrane-bounded organel…	NA	K06890	NA	transmembrane BAX inhibitor motif containing 1 [Source:HGNC Symbol;Acc:HGNC:23410]	2.00303	2.08759	2.15849	6.91852	6.14392	7.24873	0.307669	-1.70055	1.76877e-08	4.2191e-05	down	yes
ENSG00000112078	KCTD20	ENST00000265344;ENST00000373731;ENST00000536244;ENST00000474988;ENST00000449081;ENST00000483557;ENST00000460983;ENST00000498267;ENST00000481911;ENST00000443316	GO:0005515(protein binding);GO:0005737(cytoplasm);GO:0016020(membrane);GO:0016021(integral component of membrane);GO:0042327(positive regulation of phosphorylation);GO:0042327(positive regulation of phosphorylation)	NA	NA	NA	potassium channel tetramerization domain containing 20 [Source:HGNC Symbol;Acc:HGNC:21052]	4.55003	3.83226	4.7791	16.2707	9.54996	14.7608	0.324321	-1.62451	2.07122e-07	0.00032937	down	yes
ENSG00000273768	RF00003	ENST00000615842	NA	NA	NA	NA		0.200871	1.13479	0.321819	6.13304	4.73258	9.80112	0.0802004	-3.64025	8.92265e-07	0.000982315	down	yes
ENSG00000131389	SLC6A6	ENST00000649500;ENST00000615188;ENST00000621751;ENST00000613060;ENST00000622176;ENST00000610642;ENST00000618278;ENST00000622186;ENST00000452775;ENST00000613930;ENST00000452151;ENST00000622810	GO:0003333(amino acid transmembrane transport);GO:0005328(neurotransmitter:sodium symporter activity);GO:0005368(taurine transmembrane transporter activity);GO:0005369(taurine:sodium symporter activity);GO:0005886(plasma membrane);GO:0005887(integral component of plasma membrane);GO:0006520(cellular amino acid metabolic process);GO:0006836(neurotransmitter transport);GO:0006865(amino acid transpo…	NA	NA	NA	solute carrier family 6 member 6 [Source:HGNC Symbol;Acc:HGNC:11052]	23.8827	6.60698	13.1025	91.9453	35.0886	99.5518	0.192387	-2.37792	2.55618e-06	0.00261315	down	yes
ENSG00000213859	KCTD11	ENST00000333751;ENST00000576980	GO:0005515(protein binding);GO:0005737(cytoplasm);GO:0007049(cell cycle);GO:0007275(multicellular organism development);GO:0007399(nervous system development);GO:0007406(negative regulation of neuroblast proliferation);GO:0016567(protein ubiquitination);GO:0016740(transferase activity);GO:0030154(cell differentiation);GO:0040008(regulation of growth);GO:0042127(regulation of cell population proli…	NA	K21920	EC:2.3.2.27	potassium channel tetramerization domain containing 11 [Source:HGNC Symbol;Acc:HGNC:21302]	0.636437	5.98523	0.613862	40.8982	4.21921	41.2736	0.0837532	-3.57771	2.52258e-05	0.0225645	down	yes
ENSG00000258377	AL139099	ENST00000555043	NA	NA	NA	NA	novel transcript	0.627894	1.38662	0.968316	8.66884	0.879297	6.9912	0.180348	-2.47115	0.000102788	0.0774265	down	yes
ENSG00000256443	AP003559	ENST00000540906	NA	NA	NA	NA	novel transcript	0.081218	0.055548	0.054081	0.772833	0.060317	0.850922	0.113325	-3.14147	0.00035731	0.22234	down	yes
ENSG00000283761	AC118553	ENST00000639171;ENST00000639037;ENST00000638792;ENST00000640238;ENST00000640357	GO:0000139(Golgi membrane);GO:0005215(transporter activity);GO:0015165(pyrimidine nucleotide-sugar transmembrane transporter activity);GO:0016020(membrane);GO:0016021(integral component of membrane);GO:0055085(transmembrane transport);GO:0090481(pyrimidine nucleotide-sugar transmembrane transport);GO:0090481(pyrimidine nucleotide-sugar transmembrane transport)	NA	NA	NA	novel protein	0.0928823	0.211333	0.0712476	0.1898	0.46487	1.32369	0.189785	-2.39756	0.000567506	0.324886	down	yes
ENSG00000081181	ARG2	ENST00000261783;ENST00000557319;ENST00000557120	GO:0000050(urea cycle);GO:0001657(ureteric bud development);GO:0002250(adaptive immune response);GO:0002376(immune system process);GO:0002829(negative regulation of type 2 immune response);GO:0004053(arginase activity);GO:0005737(cytoplasm);GO:0005739(mitochondrion);GO:0005759(mitochondrial matrix);GO:0006525(arginine metabolic process);GO:0006809(nitric oxide biosynthetic process);GO:0006941(str…	00220(Arginine biosynthesis);00330(Arginine and proline metabolism);05146(Amoebiasis);05146(Amoebiasis)	NA	NA	arginase 2 [Source:HGNC Symbol;Acc:HGNC:664]	1.51826	0.50999	0.57869	2.22042	0.518301	21.2319	0.108756	-3.20084	0.000675047	0.371587	down	yes
ENSG00000164284	GRPEL2	ENST00000329271;ENST00000513661;ENST00000416916;ENST00000507562	GO:0000774(adenyl-nucleotide exchange factor activity);GO:0001405(PAM complex, Tim23 associated import motor);GO:0005739(mitochondrion);GO:0005759(mitochondrial matrix);GO:0006457(protein folding);GO:0030150(protein import into mitochondrial matrix);GO:0042803(protein homodimerization activity);GO:0050790(regulation of catalytic activity);GO:0051082(unfolded protein binding);GO:0051087(chaperone …	NA	K03687	NA	GrpE like 2, mitochondrial [Source:HGNC Symbol;Acc:HGNC:21060]	1.29445	1.11784	1.418	5.23593	1.40204	4.64683	0.339421	-1.55885	0.000730934	0.387449	down	yes
ENSG00000257921	AC025165	ENST00000651284;ENST00000553083	NA	NA	NA	NA	novel protein	0	0.127825	0	0	10.5015	3.28949	0.00926878	-6.7534	0.000785257	0.401378	down	yes
ENSG00000002822	MAD1L1	ENST00000481633;ENST00000406869;ENST00000437877;ENST00000464742;ENST00000486340;ENST00000469871;ENST00000429625;ENST00000450235;ENST00000399654;ENST00000429779;ENST00000402746;ENST00000455998;ENST00000491858;ENST00000265854;ENST00000459731	GO:0000775(chromosome, centromeric region);GO:0000776(kinetochore);GO:0000777(condensed chromosome kinetochore);GO:0000922(spindle pole);GO:0005515(protein binding);GO:0005634(nucleus);GO:0005635(nuclear envelope);GO:0005694(chromosome);GO:0005737(cytoplasm);GO:0005813(centrosome);GO:0005815(microtubule organizing center);GO:0005819(spindle);GO:0005829(cytosol);GO:0005856(cytoskeleton);GO:0007049…	04110(Cell cycle);04114(Oocyte meiosis);04914(Progesterone-mediated oocyte maturation);05166(Human T-cell leukemia virus 1 infection);05203(Viral carcinogenesis);05203(Viral carcinogenesis)	NA	NA	mitotic arrest deficient 1 like 1 [Source:HGNC Symbol;Acc:HGNC:6762]	0.871326	0.538088	0.63922	0.703848	2.56816	3.38682	0.307657	-1.70061	0.000836092	0.412626	down	yes
ENSG00000183018	AC118754	ENST00000570979;ENST00000329078;ENST00000571386;ENST00000573990;ENST00000570641;ENST00000573106;ENST00000571668;ENST00000576635	GO:0001782(B cell homeostasis);GO:0002260(lymphocyte homeostasis);GO:0002920(regulation of humoral immune response);GO:0003376(sphingosine-1-phosphate receptor signaling pathway);GO:0006665(sphingolipid metabolic process);GO:0006869(lipid transport);GO:0016020(membrane);GO:0016021(integral component of membrane);GO:0043029(T cell homeostasis);GO:0046624(sphingolipid transporter activity);GO:00480…	NA	NA	NA	sphingolipid transporter 2 [Source:NCBI gene;Acc:124976]	0.430272	0.267599	0.232301	1.0589	0.304666	3.35673	0.197058	-2.34331	0.00091304	0.435581	down	yes
ENSG00000146674	IGFBP3	ENST00000275521;ENST00000460209;ENST00000381083;ENST00000460477;ENST00000428530;ENST00000417621;ENST00000465642;ENST00000613132;ENST00000448817	GO:0001558(regulation of cell growth);GO:0001649(osteoblast differentiation);GO:0001933(negative regulation of protein phosphorylation);GO:0001968(fibronectin binding);GO:0005515(protein binding);GO:0005520(insulin-like growth factor binding);GO:0005576(extracellular region);GO:0005615(extracellular space);GO:0005634(nucleus);GO:0005788(endoplasmic reticulum lumen);GO:0006468(protein phosphorylat…	04115(p53 signaling pathway);04218(Cellular senescence);05202(Transcriptional misregulation in cancer);05202(Transcriptional misregulation in cancer)	NA	NA	insulin like growth factor binding protein 3 [Source:HGNC Symbol;Acc:HGNC:5472]	95.6895	24.542	91.117	530.687	21.1859	854.72	0.150256	-2.73451	0.000997083	0.454807	down	yes
ENSG00000082805	ERC1	ENST00000440394;ENST00000546231;ENST00000539007;ENST00000360905;ENST00000543086;ENST00000545318;ENST00000536573;ENST00000515210;ENST00000587595;ENST00000347735;ENST00000538971;ENST00000544277;ENST00000543151;ENST00000543263;ENST00000539802;ENST00000541503;ENST00000542302;ENST00000589028	GO:0000139(Golgi membrane);GO:0005515(protein binding);GO:0005737(cytoplasm);GO:0005794(Golgi apparatus);GO:0005813(centrosome);GO:0006355(regulation of transcription, DNA-templated);GO:0007252(I-kappaB phosphorylation);GO:0007275(multicellular organism development);GO:0008385(IkappaB kinase complex);GO:0015031(protein transport);GO:0016020(membrane);GO:0017137(Rab GTPase binding);GO:0030165(PDZ …	04064(NF-kappa B signaling pathway);04064(NF-kappa B signaling pathway)	K16072	NA	ELKS/RAB6-interacting/CAST family member 1 [Source:HGNC Symbol;Acc:HGNC:17072]	1.18675	1.24379	2.5697	3.41855	4.42385	2.8423	0.467981	-1.09548	0.0010169	0.454807	down	yes
ENSG00000173890	GPR160	ENST00000355897;ENST00000492492;ENST00000482813;ENST00000476668;ENST00000478364;ENST00000473675	GO:0004930(G protein-coupled receptor activity);GO:0005886(plasma membrane);GO:0007165(signal transduction);GO:0007186(G protein-coupled receptor signaling pathway);GO:0016020(membrane);GO:0016021(integral component of membrane);GO:0043235(receptor complex);GO:0043235(receptor complex)	NA	K08438	NA	G protein-coupled receptor 160 [Source:HGNC Symbol;Acc:HGNC:23693]	0.633917	0.581134	0.243702	2.35216	0.57577	2.58391	0.264658	-1.9178	0.00108233	0.469402	down	yes
ENSG00000234857	HNRNPUL2-BSCL2	ENST00000403734	NA	NA	NA	NA	HNRNPUL2-BSCL2 readthrough (NMD candidate) [Source:HGNC Symbol;Acc:HGNC:49189]	0.877984	0.361705	0.614081	3.06053	0.760339	2.76372	0.281532	-1.82863	0.00114057	0.480114	down	yes
ENSG00000124731	TREM1	ENST00000244709;ENST00000589882;ENST00000334475;ENST00000591620;ENST00000589695;ENST00000586287	GO:0002526(acute inflammatory response);GO:0005576(extracellular region);GO:0005886(plasma membrane);GO:0006959(humoral immune response);GO:0016020(membrane);GO:0016021(integral component of membrane);GO:0035556(intracellular signal transduction);GO:0038023(signaling receptor activity);GO:0045087(innate immune response);GO:0050776(regulation of immune response);GO:0050900(leukocyte migration);GO:…	NA	K14362	NA	triggering receptor expressed on myeloid cells 1 [Source:HGNC Symbol;Acc:HGNC:17760]	0.140675	0.00863258	0.0174557	0.356464	0.0323278	1.78593	0.0766824	-3.70496	0.00160807	0.622021	down	yes
ENSG00000072274	TFRC	ENST00000392396;ENST00000475593;ENST00000463047;ENST00000421258;ENST00000360110;ENST00000483983;ENST00000420415;ENST00000464011;ENST00000465288;ENST00000491658;ENST00000463356;ENST00000477148;ENST00000482479;ENST00000464368;ENST00000426789	GO:0001618(virus receptor activity);GO:0003723(RNA binding);GO:0003725(double-stranded RNA binding);GO:0004998(transferrin receptor activity);GO:0005515(protein binding);GO:0005576(extracellular region);GO:0005615(extracellular space);GO:0005768(endosome);GO:0005769(early endosome);GO:0005886(plasma membrane);GO:0005887(integral component of plasma membrane);GO:0005905(clathrin-coated pit);GO:000…	04066(HIF-1 signaling pathway);04144(Endocytosis);04145(Phagosome);04216(Ferroptosis);04640(Hematopoietic cell lineage);04640(Hematopoietic cell lineage)	K06503	NA	transferrin receptor [Source:HGNC Symbol;Acc:HGNC:11763]	78.1665	67.0389	96.7308	149.566	112.92	247.54	0.474359	-1.07595	0.00176217	0.646673	down	yes
ENSG00000125743	SNRPD2	ENST00000342669;ENST00000588599;ENST00000391932;ENST00000585392;ENST00000588301;ENST00000587579;ENST00000590212;ENST00000587367	GO:0000245(spliceosomal complex assembly);GO:0000387(spliceosomal snRNP assembly);GO:0000398(mRNA splicing, via spliceosome);GO:0003723(RNA binding);GO:0005515(protein binding);GO:0005634(nucleus);GO:0005654(nucleoplasm);GO:0005681(spliceosomal complex);GO:0005682(U5 snRNP);GO:0005685(U1 snRNP);GO:0005686(U2 snRNP);GO:0005687(U4 snRNP);GO:0005689(U12-type spliceosomal complex);GO:0005737(cytoplas…	03040(Spliceosome);03040(Spliceosome)	K11096	NA	small nuclear ribonucleoprotein D2 polypeptide [Source:HGNC Symbol;Acc:HGNC:11159]	67.749	34.8359	29.8692	87.1191	85.1053	112.194	0.465701	-1.10252	0.00219342	0.783052	down	yes
ENSG00000255508	AP002990	ENST00000496634;ENST00000526409;ENST00000534745	GO:0003676(nucleic acid binding);GO:0003723(RNA binding);GO:0003730(mRNA 3'-UTR binding);GO:0005634(nucleus);GO:0006378(mRNA polyadenylation);GO:0050265(RNA uridylyltransferase activity);GO:0050265(RNA uridylyltransferase activity)	NA	NA	NA	novel transcript	5.14567	3.68415	7.29568	7.5193	91.3437	2.32959	0.159354	-2.64969	0.00236141	0.800717	down	yes
ENSG00000173110	HSPA6	ENST00000309758	GO:0000166(nucleotide binding);GO:0005515(protein binding);GO:0005524(ATP binding);GO:0005576(extracellular region);GO:0005634(nucleus);GO:0005737(cytoplasm);GO:0005814(centriole);GO:0005829(cytosol);GO:0006986(response to unfolded protein);GO:0008180(COP9 signalosome);GO:0016887(ATPase activity);GO:0019899(enzyme binding);GO:0031072(heat shock protein binding);GO:0032991(protein-containing compl…	03040(Spliceosome);04010(MAPK signaling pathway);04141(Protein processing in endoplasmic reticulum);04144(Endocytosis);04213(Longevity regulating pathway - multiple species);04612(Antigen processing and presentation);04915(Estrogen signaling pathway);05134(Legionellosis);05145(Toxoplasmosis);05162(Measles);05164(Influenza A)	K03283	NA	heat shock protein family A (Hsp70) member 6 [Source:HGNC Symbol;Acc:HGNC:5239]	1.03064	0.196722	0.328851	8.14494	0.244337	2.37369	0.14459	-2.78997	0.00240573	0.800717	down	yes
ENSG00000130600	H19	ENST00000412788;ENST00000439725;ENST00000442037;ENST00000447298;ENST00000414790;ENST00000431095;ENST00000417089;ENST00000411861;ENST00000436715;ENST00000428066;ENST00000643292	NA	NA	NA	NA	H19, imprinted maternally expressed transcript [Source:HGNC Symbol;Acc:HGNC:4713]	395.301	172.053	296.088	1057.26	225.1	1142.19	0.356124	-1.48955	0.00298137	0.927595	down	yes
ENSG00000198585	NUDT16	ENST00000521288;ENST00000502852	GO:0000166(nucleotide binding);GO:0000287(magnesium ion binding);GO:0003723(RNA binding);GO:0003729(mRNA binding);GO:0005525(GTP binding);GO:0005634(nucleus);GO:0005654(nucleoplasm);GO:0005730(nucleolus);GO:0005737(cytoplasm);GO:0006382(adenosine to inosine editing);GO:0006402(mRNA catabolic process);GO:0006508(proteolysis);GO:0008235(metalloexopeptidase activity);GO:0008284(positive regulation o…	00230(Purine metabolism);03018(RNA degradation);03018(RNA degradation)	K16855	3.6.1.64;EC:3.6.1.62	nudix hydrolase 16 [Source:HGNC Symbol;Acc:HGNC:26442]	0.598923	1.28887	1.00241	3.35518	1.1414	2.41059	0.418435	-1.25692	0.00316715	0.936799	down	yes
ENSG00000102312	PORCN	ENST00000491243;ENST00000361988;ENST00000485288;ENST00000355961;ENST00000459953;ENST00000359882;ENST00000470275;ENST00000326194;ENST00000489940;ENST00000486272;ENST00000528612;ENST00000537758	GO:0005783(endoplasmic reticulum);GO:0005789(endoplasmic reticulum membrane);GO:0006497(protein lipidation);GO:0009100(glycoprotein metabolic process);GO:0016020(membrane);GO:0016021(integral component of membrane);GO:0016055(Wnt signaling pathway);GO:0016740(transferase activity);GO:0016746(transferase activity, transferring acyl groups);GO:0017147(Wnt-protein binding);GO:0030176(integral compon…	04310(Wnt signaling pathway);04310(Wnt signaling pathway)	K00181	EC:2.3.1.250	porcupine O-acyltransferase [Source:HGNC Symbol;Acc:HGNC:17652]	2.53016	2.30793	2.18747	5.61731	2.21171	9.82532	0.397951	-1.32934	0.00387079	1	down	yes
ENSG00000259518	LINC01583	ENST00000558082	NA	NA	NA	NA	long intergenic non-protein coding RNA 1583 [Source:HGNC Symbol;Acc:HGNC:51425]	0.138957	0	0.153617	0.850438	0.076086	1.37693	0.127015	-2.97692	0.00551446	1	down	yes
ENSG00000204103	MAFB	ENST00000373313	GO:0000978(RNA polymerase II proximal promoter sequence-specific DNA binding);GO:0000981(DNA-binding transcription factor activity, RNA polymerase II-specific);GO:0001228(DNA-binding transcription activator activity, RNA polymerase II-specific);GO:0003677(DNA binding);GO:0003700(DNA-binding transcription factor activity);GO:0005515(protein binding);GO:0005634(nucleus);GO:0005667(transcription fac…	04928(Parathyroid hormone synthesis, secretion and action)	K09036	NA	MAF bZIP transcription factor B [Source:HGNC Symbol;Acc:HGNC:6408]	1.77257	0.546061	0.774741	4.54515	0.44173	7.50672	0.247596	-2.01394	0.00575851	1	down	yes
ENSG00000147394	ZNF185	ENST00000318504;ENST00000449285;ENST00000370268;ENST00000324823;ENST00000370270;ENST00000539731;ENST00000454925;ENST00000535861;ENST00000426821;ENST00000436731;ENST00000318529	GO:0005737(cytoplasm);GO:0005856(cytoskeleton);GO:0005925(focal adhesion);GO:0008270(zinc ion binding);GO:0015629(actin cytoskeleton);GO:0030054(cell junction);GO:0046872(metal ion binding);GO:0051015(actin filament binding);GO:0051015(actin filament binding)	NA	NA	NA	zinc finger protein 185 with LIM domain [Source:HGNC Symbol;Acc:HGNC:12976]	9.02222	3.64505	4.80332	11.7837	4.84993	31.927	0.359769	-1.47486	0.00598186	1	down	yes
ENSG00000274276	CBSL	ENST00000624934;ENST00000624691;ENST00000398168;ENST00000618024;ENST00000622914	GO:0004122(cystathionine beta-synthase activity);GO:0004124(cysteine synthase activity);GO:0005634(nucleus);GO:0005737(cytoplasm);GO:0006535(cysteine biosynthetic process from serine);GO:0008652(cellular amino acid biosynthetic process);GO:0016829(lyase activity);GO:0019343(cysteine biosynthetic process via cystathionine);GO:0019344(cysteine biosynthetic process);GO:0019346(transsulfuration);GO:0…	00260(Glycine, serine and threonine metabolism);00270(Cysteine and methionine metabolism);00270(Cysteine and methionine metabolism)	K01697	EC:4.2.1.22	cystathionine-beta-synthase like [Source:HGNC Symbol;Acc:HGNC:51829]	0.0782173	0	0.590619	1.2559	1.66592	1.71382	0.144281	-2.79304	0.00662492	1	down	yes
ENSG00000230224	PHBP9	ENST00000453578	NA	NA	NA	NA	prohibitin pseudogene 9 [Source:HGNC Symbol;Acc:HGNC:39288]	0.502105	0.448543	0.446142	1.46428	0.977777	1.58028	0.347258	-1.52592	0.00688273	1	down	yes
ENSG00000074211	PPP2R2C	ENST00000382599;ENST00000513943;ENST00000507028	GO:0000159(protein phosphatase type 2A complex);GO:0000278(mitotic cell cycle);GO:0004722(protein serine/threonine phosphatase activity);GO:0005515(protein binding);GO:0005829(cytosol);GO:0019888(protein phosphatase regulator activity);GO:0043666(regulation of phosphoprotein phosphatase activity);GO:0070262(peptidyl-serine dephosphorylation);GO:0070262(peptidyl-serine dephosphorylation)	03015(mRNA surveillance pathway);04071(Sphingolipid signaling pathway);04151(PI3K-Akt signaling pathway);04152(AMPK signaling pathway);04261(Adrenergic signaling in cardiomyocytes);04390(Hippo signaling pathway);04530(Tight junction);04728(Dopaminergic synapse);05142(Chagas disease (American trypanosomiasis));05160(Hepatitis C);05165(Human papillomavirus infection);05165(Human papillomavirus infe…	NA	NA	protein phosphatase 2 regulatory subunit Bgamma [Source:HGNC Symbol;Acc:HGNC:9306]	0.672089	0.465303	0.513342	0.717452	0.519009	3.76265	0.330205	-1.59856	0.00725679	1	down	yes
ENSG00000170100	ZNF778	ENST00000567651;ENST00000565877;ENST00000565414;ENST00000620195;ENST00000306502;ENST00000433976	GO:0000981(DNA-binding transcription factor activity, RNA polymerase II-specific);GO:0003676(nucleic acid binding);GO:0003677(DNA binding);GO:0005515(protein binding);GO:0005622(intracellular);GO:0005634(nucleus);GO:0006355(regulation of transcription, DNA-templated);GO:0006357(regulation of transcription by RNA polymerase II);GO:0046872(metal ion binding);GO:0046872(metal ion binding)	05168(Herpes simplex virus 1 infection);05168(Herpes simplex virus 1 infection)	K09228	NA	zinc finger protein 778 [Source:HGNC Symbol;Acc:HGNC:26479]	0.0821183	0.0792117	0.0948347	0.0892375	1.09623	0.0553737	0.206444	-2.27618	0.00858148	1	down	yes
ENSG00000157578	LCA5L	ENST00000480612;ENST00000491625;ENST00000484878;ENST00000490184;ENST00000380671;ENST00000288350;ENST00000358268;ENST00000466954;ENST00000485895;ENST00000459939;ENST00000434281;ENST00000451131	GO:0005515(protein binding);GO:0005930(axoneme);GO:0042073(intraciliary transport);GO:0042073(intraciliary transport)	NA	NA	NA	LCA5L, lebercilin like [Source:HGNC Symbol;Acc:HGNC:1255]	0.0672096	0.0380243	0.0483301	0.241885	0.066798	0.171202	0.320002	-1.64385	0.00864226	1	down	yes
ENSG00000170949	ZNF160	ENST00000601421;ENST00000355147;ENST00000429604;ENST00000418871;ENST00000600924;ENST00000599637;ENST00000596966;ENST00000596388;ENST00000599980;ENST00000602095;ENST00000599247;ENST00000599056;ENST00000597112;ENST00000601982;ENST00000599729	GO:0000981(DNA-binding transcription factor activity, RNA polymerase II-specific);GO:0003676(nucleic acid binding);GO:0003677(DNA binding);GO:0005622(intracellular);GO:0005634(nucleus);GO:0006355(regulation of transcription, DNA-templated);GO:0006357(regulation of transcription by RNA polymerase II);GO:0030097(hemopoiesis);GO:0046872(metal ion binding);GO:0046872(metal ion binding)	05168(Herpes simplex virus 1 infection);05168(Herpes simplex virus 1 infection)	K09228	NA	zinc finger protein 160 [Source:HGNC Symbol;Acc:HGNC:12948]	1.87026	1.11372	1.69139	3.80617	1.4555	4.48906	0.47949	-1.06043	0.00903172	1	down	yes
ENSG00000174788	PCP2	ENST00000311069;ENST00000598935	GO:0005085(guanyl-nucleotide exchange factor activity);GO:0005515(protein binding);GO:0016056(rhodopsin mediated signaling pathway);GO:0030695(GTPase regulator activity);GO:0043025(neuronal cell body);GO:0050790(regulation of catalytic activity);GO:0050790(regulation of catalytic activity)	NA	NA	NA	Purkinje cell protein 2 [Source:HGNC Symbol;Acc:HGNC:30209]	0.390905	0.181565	0.241102	1.15299	0.0816762	3.02502	0.190993	-2.38841	0.00903415	1	down	yes
ENSG00000237517	DGCR5	ENST00000438934;ENST00000399539	NA	NA	NA	NA	DiGeorge syndrome critical region gene 5 [Source:HGNC Symbol;Acc:HGNC:16757]	0.0125389	0	0.0882852	0.174087	0.248677	0.115028	0.187477	-2.41521	0.00947452	1	down	yes
ENSG00000286048	AC008966	ENST00000652284	NA	NA	NA	NA	novel transcript, antisense to ITGA2	0.485049	0.103818	0.026617	0.851549	0.049383	3.98373	0.126003	-2.98846	0.00981277	1	down	yes
ENSG00000159337	PLA2G4D	ENST00000290472;ENST00000560132;ENST00000560932	GO:0004620(phospholipase activity);GO:0004623(phospholipase A2 activity);GO:0005509(calcium ion binding);GO:0005544(calcium-dependent phospholipid binding);GO:0005737(cytoplasm);GO:0005829(cytosol);GO:0006629(lipid metabolic process);GO:0006644(phospholipid metabolic process);GO:0006654(phosphatidic acid biosynthetic process);GO:0009395(phospholipid catabolic process);GO:0016020(membrane);GO:0016…	00564(Glycerophospholipid metabolism);00565(Ether lipid metabolism);00590(Arachidonic acid metabolism);00591(Linoleic acid metabolism);00592(alpha-Linolenic acid metabolism);04010(MAPK signaling pathway);04014(Ras signaling pathway);04072(Phospholipase D signaling pathway);04217(Necroptosis);04270(Vascular smooth muscle contraction);04370(VEGF signaling pathway);04611(Platelet activation);04664(F…	K16342	EC:3.1.1.4	phospholipase A2 group IVD [Source:HGNC Symbol;Acc:HGNC:30038]	0.34868	0.0197957	0.107497	0.714051	0.0353824	2.54725	0.144379	-2.79207	0.0100474	1	down	yes
ENSG00000279483	AC090498	ENST00000623936	NA	NA	NA	NA	ribosomal protein L41 (RPL41) pseudogene	69.6262	35.9288	63.2581	125.889	115.466	112.364	0.477251	-1.06718	0.0101379	1	down	yes
ENSG00000172061	LRRC15	ENST00000347624;ENST00000428839	GO:0001968(fibronectin binding);GO:0005515(protein binding);GO:0005518(collagen binding);GO:0005615(extracellular space);GO:0016020(membrane);GO:0016021(integral component of membrane);GO:0030335(positive regulation of cell migration);GO:0031012(extracellular matrix);GO:0043236(laminin binding);GO:0046813(receptor-mediated virion attachment to host cell);GO:0062023(collagen-containing extracellul…	NA	NA	NA	leucine rich repeat containing 15 [Source:HGNC Symbol;Acc:HGNC:20818]	0.257202	0.0171231	0.0522131	0.50465	0.0403629	1.54277	0.156404	-2.67665	0.0102217	1	down	yes
ENSG00000203709	MIR29B2CHG	ENST00000608023;ENST00000637970;ENST00000487977	NA	NA	NA	NA	MIR29B2 and MIR29C host gene [Source:HGNC Symbol;Acc:HGNC:32018]	0.22017	0.239653	0.288361	0.513093	0.18445	1.25013	0.384143	-1.38029	0.0107246	1	down	yes
ENSG00000286085	AL109653	ENST00000650977	NA	NA	NA	NA	novel transcript, antisense to SLITRK2	0.104423	0.01813	0.036856	0.38912	0.017095	0.470148	0.181898	-2.4588	0.010878	1	down	yes
ENSG00000103888	CEMIP	ENST00000220244;ENST00000394685;ENST00000495041;ENST00000559966;ENST00000560027;ENST00000356249	GO:0004415(hyalurononglucosaminidase activity);GO:0005515(protein binding);GO:0005540(hyaluronic acid binding);GO:0005576(extracellular region);GO:0005634(nucleus);GO:0005737(cytoplasm);GO:0005783(endoplasmic reticulum);GO:0005886(plasma membrane);GO:0005905(clathrin-coated pit);GO:0007605(sensory perception of sound);GO:0008152(metabolic process);GO:0010800(positive regulation of peptidyl-threon…	NA	K19031	EC:3.2.1.35	cell migration inducing hyaluronidase 1 [Source:HGNC Symbol;Acc:HGNC:29213]	0.524088	0.131275	0.192927	0.514766	0.190644	2.64695	0.253042	-1.98255	0.0116245	1	down	yes
ENSG00000178295	GEN1	ENST00000317402;ENST00000381254;ENST00000534451;ENST00000532257;ENST00000524465;ENST00000614478;ENST00000528873;ENST00000534669	GO:0000287(magnesium ion binding);GO:0000400(four-way junction DNA binding);GO:0000724(double-strand break repair via homologous recombination);GO:0003677(DNA binding);GO:0003824(catalytic activity);GO:0004518(nuclease activity);GO:0004519(endonuclease activity);GO:0005634(nucleus);GO:0005654(nucleoplasm);GO:0005813(centrosome);GO:0006281(DNA repair);GO:0006974(cellular response to DNA damage sti…	NA	K15338	EC:3.1.-.-	GEN1, Holliday junction 5' flap endonuclease [Source:HGNC Symbol;Acc:HGNC:26881]	0.347541	0.432371	0.410469	1.40911	0.394069	0.818614	0.454033	-1.13913	0.0122285	1	down	yes
ENSG00000206341	HLA-H	ENST00000383620	NA	NA	NA	NA	major histocompatibility complex, class I, H (pseudogene) [Source:HGNC Symbol;Acc:HGNC:4965]	4.91809	2.6007	5.31262	9.99198	3.48873	18.6311	0.399585	-1.32343	0.0122329	1	down	yes
ENSG00000204677	FAM153C	ENST00000652464;ENST00000506096;ENST00000651406;ENST00000651483;ENST00000651508;ENST00000650901;ENST00000651840;ENST00000652338;ENST00000652706;ENST00000511819;ENST00000651248;ENST00000650916;ENST00000652571;ENST00000652372;ENST00000515878;ENST00000651442;ENST00000651417;ENST00000652765	NA	NA	NA	NA	family with sequence similarity 153 member C [Source:HGNC Symbol;Acc:HGNC:33936]	0.0253366	0.00593183	0.0135489	0.0641283	0.000933327	0.245438	0.14434	-2.79246	0.0126572	1	down	yes
ENSG00000115107	STEAP3	ENST00000393110;ENST00000393106;ENST00000393107;ENST00000409811	GO:0005515(protein binding);GO:0005737(cytoplasm);GO:0005768(endosome);GO:0005771(multivesicular body);GO:0005886(plasma membrane);GO:0006811(ion transport);GO:0006915(apoptotic process);GO:0007049(cell cycle);GO:0008823(cupric reductase activity);GO:0009306(protein secretion);GO:0010008(endosome membrane);GO:0015677(copper ion import);GO:0016020(membrane);GO:0016021(integral component of membran…	04115(p53 signaling pathway);04216(Ferroptosis);04216(Ferroptosis)	K10142	EC:1.16.1.-	STEAP3 metalloreductase [Source:HGNC Symbol;Acc:HGNC:24592]	4.337	2.54219	2.48646	6.78919	2.93779	9.38774	0.489971	-1.02923	0.0127379	1	down	yes
ENSG00000080573	COL5A3	ENST00000264828;ENST00000461214	GO:0005201(extracellular matrix structural constituent);GO:0005518(collagen binding);GO:0005576(extracellular region);GO:0005581(collagen trimer);GO:0005588(collagen type V trimer);GO:0005615(extracellular space);GO:0005788(endoplasmic reticulum lumen);GO:0007155(cell adhesion);GO:0007160(cell-matrix adhesion);GO:0008201(heparin binding);GO:0030020(extracellular matrix structural constituent conf…	04974(Protein digestion and absorption);04974(Protein digestion and absorption)	K19721	NA	collagen type V alpha 3 chain [Source:HGNC Symbol;Acc:HGNC:14864]	0.0862071	0.04068	0.0152416	0.141589	0.138964	0.166203	0.318135	-1.65229	0.0127427	1	down	yes
ENSG00000120937	NPPB	ENST00000376468	GO:0003085(negative regulation of systemic arterial blood pressure);GO:0005102(signaling receptor binding);GO:0005179(hormone activity);GO:0005515(protein binding);GO:0005576(extracellular region);GO:0005615(extracellular space);GO:0005634(nucleus);GO:0005737(cytoplasm);GO:0006182(cGMP biosynthetic process);GO:0006457(protein folding);GO:0007166(cell surface receptor signaling pathway);GO:0007168…	04022(cGMP-PKG signaling pathway);04270(Vascular smooth muscle contraction);04714(Thermogenesis)	K12335	NA	natriuretic peptide B [Source:HGNC Symbol;Acc:HGNC:7940]	1.28667	0	0.460323	6.93738	0.133534	8.12216	0.114986	-3.12047	0.0134653	1	down	yes
ENSG00000259207	ITGB3	ENST00000559488;ENST00000571680	GO:0001618(virus receptor activity);GO:0001934(positive regulation of protein phosphorylation);GO:0001938(positive regulation of endothelial cell proliferation);GO:0001968(fibronectin binding);GO:0002020(protease binding);GO:0002576(platelet degranulation);GO:0003756(protein disulfide isomerase activity);GO:0005161(platelet-derived growth factor receptor binding);GO:0005178(integrin binding);GO:0…	04015(Rap1 signaling pathway);04145(Phagosome);04151(PI3K-Akt signaling pathway);04380(Osteoclast differentiation);04510(Focal adhesion);04512(ECM-receptor interaction);04611(Platelet activation);04640(Hematopoietic cell lineage);04810(Regulation of actin cytoskeleton);04919(Thyroid hormone signaling pathway);05163(Human cytomegalovirus infection);05165(Human papillomavirus infection);05168(Herpe…	K06493	NA	integrin subunit beta 3 [Source:HGNC Symbol;Acc:HGNC:6156]	1.52765	0.508539	0.813913	2.89812	0.551002	4.85905	0.343048	-1.54352	0.014047	1	down	yes
ENSG00000138166	DUSP5	ENST00000369583;ENST00000468749	GO:0000165(MAPK cascade);GO:0000187(activation of MAPK activity);GO:0000188(inactivation of MAPK activity);GO:0004721(phosphoprotein phosphatase activity);GO:0004725(protein tyrosine phosphatase activity);GO:0005515(protein binding);GO:0005634(nucleus);GO:0005654(nucleoplasm);GO:0005737(cytoplasm);GO:0006470(protein dephosphorylation);GO:0008138(protein tyrosine/serine/threonine phosphatase activ…	04010(MAPK signaling pathway);04010(MAPK signaling pathway)	K04459	3.1.3.48;EC:3.1.3.16	dual specificity phosphatase 5 [Source:HGNC Symbol;Acc:HGNC:3071]	23.8865	5.77884	12.8692	33.8972	5.78864	97.6049	0.309814	-1.69053	0.0150415	1	down	yes
ENSG00000116741	RGS2	ENST00000235382;ENST00000483295;ENST00000464302;ENST00000487236	GO:0001965(G-protein alpha-subunit binding);GO:0001975(response to amphetamine);GO:0003924(GTPase activity);GO:0005096(GTPase activator activity);GO:0005515(protein binding);GO:0005516(calmodulin binding);GO:0005634(nucleus);GO:0005730(nucleolus);GO:0005737(cytoplasm);GO:0005739(mitochondrion);GO:0005829(cytosol);GO:0005886(plasma membrane);GO:0006417(regulation of translation);GO:0007049(cell cy…	04022(cGMP-PKG signaling pathway);04740(Olfactory transduction);04921(Oxytocin signaling pathway);04921(Oxytocin signaling pathway)	K18154	NA	regulator of G protein signaling 2 [Source:HGNC Symbol;Acc:HGNC:9998]	9.27579	4.74292	4.54433	10.7	5.53778	25.4836	0.444928	-1.16836	0.0156096	1	down	yes
ENSG00000234498	RPL13AP20	ENST00000459725	NA	NA	NA	NA	ribosomal protein L13a pseudogene 20 [Source:HGNC Symbol;Acc:HGNC:35709]	19.643	3.50869	6.03266	29.9304	4.13204	70.86	0.278152	-1.84606	0.0156919	1	down	yes
ENSG00000105141	CASP14	ENST00000427043;ENST00000598738	GO:0004197(cysteine-type endopeptidase activity);GO:0005515(protein binding);GO:0005634(nucleus);GO:0005737(cytoplasm);GO:0005739(mitochondrion);GO:0005829(cytosol);GO:0006508(proteolysis);GO:0006915(apoptotic process);GO:0008233(peptidase activity);GO:0008234(cysteine-type peptidase activity);GO:0008544(epidermis development);GO:0008630(intrinsic apoptotic signaling pathway in response to DNA da…	NA	K04401	EC:3.4.22.-	caspase 14 [Source:HGNC Symbol;Acc:HGNC:1502]	0.889468	0.125667	0.24897	1.85963	0.182539	3.09013	0.246304	-2.02149	0.0168492	1	down	yes
ENSG00000120708	TGFBI	ENST00000504411;ENST00000506699;ENST00000442011;ENST00000515433;ENST00000509485;ENST00000507018;ENST00000509749;ENST00000513497;ENST00000514242;ENST00000604555;ENST00000503087;ENST00000508076;ENST00000504185	GO:0001525(angiogenesis);GO:0002062(chondrocyte differentiation);GO:0005178(integrin binding);GO:0005201(extracellular matrix structural constituent);GO:0005515(protein binding);GO:0005518(collagen binding);GO:0005576(extracellular region);GO:0005604(basement membrane);GO:0005615(extracellular space);GO:0005802(trans-Golgi network);GO:0005886(plasma membrane);GO:0007155(cell adhesion);GO:0007162(…	NA	K19519	NA	transforming growth factor beta induced [Source:HGNC Symbol;Acc:HGNC:11771]	19.7315	12.0346	9.75684	28.9435	11.8262	43.1134	0.49501	-1.01447	0.016898	1	down	yes
ENSG00000175352	NRIP3	ENST00000309166;ENST00000531142	GO:0004190(aspartic-type endopeptidase activity);GO:0005515(protein binding);GO:0006508(proteolysis);GO:0006508(proteolysis)	NA	NA	NA	nuclear receptor interacting protein 3 [Source:HGNC Symbol;Acc:HGNC:1167]	1.74839	0.803174	0.729645	2.19981	0.851557	5.52785	0.38246	-1.38662	0.017727	1	down	yes
ENSG00000120129	DUSP1	ENST00000239223	GO:0000188(inactivation of MAPK activity);GO:0004721(phosphoprotein phosphatase activity);GO:0004722(protein serine/threonine phosphatase activity);GO:0004725(protein tyrosine phosphatase activity);GO:0005515(protein binding);GO:0005634(nucleus);GO:0005737(cytoplasm);GO:0006470(protein dephosphorylation);GO:0007049(cell cycle);GO:0007162(negative regulation of cell adhesion);GO:0008138(protein ty…	04010(MAPK signaling pathway);04726(Serotonergic synapse);05418(Fluid shear stress and atherosclerosis)	K21278	3.1.3.48;EC:3.1.3.16	dual specificity phosphatase 1 [Source:HGNC Symbol;Acc:HGNC:3064]	72.2696	45.4237	82.2485	172.202	42.4627	202.41	0.47939	-1.06073	0.0179135	1	down	yes
ENSG00000228486	C2orf92	ENST00000600606;ENST00000600331;ENST00000631224;ENST00000445382;ENST00000608777;ENST00000627284;ENST00000599959;ENST00000628434;ENST00000603835;ENST00000450072;ENST00000596356;ENST00000605282;ENST00000596740;ENST00000629840;ENST00000609622;ENST00000428157;ENST00000615201;ENST00000451384;ENST00000609295;ENST00000594273;ENST00000609004;ENST00000599666;ENST00000609418	GO:0016020(membrane);GO:0016021(integral component of membrane);GO:0016021(integral component of membrane)	NA	NA	NA	chromosome 2 open reading frame 92 [Source:HGNC Symbol;Acc:HGNC:49272]	0.190005	0.155078	0.142125	0.551529	0.135033	0.623235	0.371973	-1.42673	0.018233	1	down	yes
ENSG00000281832	LINC00602	ENST00000629776	NA	NA	NA	NA	long intergenic non-protein coding RNA 602 [Source:HGNC Symbol;Acc:HGNC:43917]	0.684465	0.382574	0.421041	1.89218	1.20527	0.657926	0.396253	-1.3355	0.0183468	1	down	yes
ENSG00000160888	IER2	ENST00000292433;ENST00000588173;ENST00000587885	GO:0000977(RNA polymerase II regulatory region sequence-specific DNA binding);GO:0001228(DNA-binding transcription activator activity, RNA polymerase II-specific);GO:0003677(DNA binding);GO:0005634(nucleus);GO:0005654(nucleoplasm);GO:0005737(cytoplasm);GO:0030182(neuron differentiation);GO:0045944(positive regulation of transcription by RNA polymerase II);GO:0048870(cell motility);GO:0071774(resp…	NA	NA	NA	immediate early response 2 [Source:HGNC Symbol;Acc:HGNC:28871]	1.43888	3.88091	3.87966	0.802317	11.1343	14.8088	0.343963	-1.53967	0.0188177	1	down	yes
ENSG00000187775	DNAH17	ENST00000586052;ENST00000590227;ENST00000389840;ENST00000591369;ENST00000586850;ENST00000592192;ENST00000591647;ENST00000587177;ENST00000592152	GO:0000166(nucleotide binding);GO:0003774(motor activity);GO:0003777(microtubule motor activity);GO:0005524(ATP binding);GO:0005737(cytoplasm);GO:0005856(cytoskeleton);GO:0005858(axonemal dynein complex);GO:0005874(microtubule);GO:0005929(cilium);GO:0007018(microtubule-based movement);GO:0008569(ATP-dependent microtubule motor activity, minus-end-directed);GO:0030286(dynein complex);GO:0042995(ce…	05016(Huntington disease);05016(Huntington disease)	K10408	NA	dynein axonemal heavy chain 17 [Source:HGNC Symbol;Acc:HGNC:2946]	0.378482	0.292504	0.242874	0.535906	0.313463	1.11266	0.465774	-1.1023	0.019153	1	down	yes
ENSG00000177311	ZBTB38	ENST00000321464;ENST00000513619;ENST00000507657;ENST00000513258;ENST00000514251;ENST00000507722;ENST00000441582;ENST00000636289;ENST00000504673;ENST00000510338;ENST00000509813;ENST00000512276;ENST00000509842;ENST00000637056;ENST00000512327;ENST00000513249;ENST00000637706;ENST00000503809;ENST00000513570	GO:0000981(DNA-binding transcription factor activity, RNA polymerase II-specific);GO:0003676(nucleic acid binding);GO:0003677(DNA binding);GO:0003700(DNA-binding transcription factor activity);GO:0005515(protein binding);GO:0005634(nucleus);GO:0005654(nucleoplasm);GO:0005694(chromosome);GO:0006275(regulation of DNA replication);GO:0006355(regulation of transcription, DNA-templated);GO:0006974(cel…	NA	K10510	NA	zinc finger and BTB domain containing 38 [Source:HGNC Symbol;Acc:HGNC:26636]	0.408447	0.424495	0.381208	2.75528	0.336926	0.335511	0.354215	-1.4973	0.0192614	1	down	yes
ENSG00000116667	C1orf21	ENST00000235307;ENST00000477517	GO:0005515(protein binding);GO:0005515(protein binding)	NA	NA	NA	chromosome 1 open reading frame 21 [Source:HGNC Symbol;Acc:HGNC:15494]	0.241165	0.138521	0.132552	0.316769	0.141133	0.93884	0.366738	-1.44718	0.0194067	1	down	yes
ENSG00000163220	S100A9	ENST00000368738	GO:0001816(cytokine production);GO:0002224(toll-like receptor signaling pathway);GO:0002376(immune system process);GO:0002523(leukocyte migration involved in inflammatory response);GO:0005509(calcium ion binding);GO:0005515(protein binding);GO:0005576(extracellular region);GO:0005615(extracellular space);GO:0005634(nucleus);GO:0005654(nucleoplasm);GO:0005737(cytoplasm);GO:0005829(cytosol);GO:0005…	04657(IL-17 signaling pathway)	K21128	NA	S100 calcium binding protein A9 [Source:HGNC Symbol;Acc:HGNC:10499]	1.55903	0.790596	0.433255	1.14185	0.814882	8.67969	0.261637	-1.93436	0.0199074	1	down	yes
ENSG00000204652	RPS26P8	ENST00000393490	NA	NA	NA	NA	ribosomal protein S26 pseudogene 8 [Source:HGNC Symbol;Acc:HGNC:31329]	3.47463	2.34711	2.06011	13.3874	2.46011	5.90714	0.362307	-1.46472	0.0201317	1	down	yes
ENSG00000103196	CRISPLD2	ENST00000262424;ENST00000567845;ENST00000569090;ENST00000566431;ENST00000569262;ENST00000566789;ENST00000566151;ENST00000565561;ENST00000563066;ENST00000564567	GO:0005539(glycosaminoglycan binding);GO:0005576(extracellular region);GO:0005615(extracellular space);GO:0008201(heparin binding);GO:0030133(transport vesicle);GO:0030198(extracellular matrix organization);GO:0030324(lung development);GO:0031012(extracellular matrix);GO:0034774(secretory granule lumen);GO:0043312(neutrophil degranulation);GO:0060325(face morphogenesis);GO:0070062(extracellular e…	NA	NA	NA	cysteine rich secretory protein LCCL domain containing 2 [Source:HGNC Symbol;Acc:HGNC:25248]	2.10343	0.873794	1.82533	5.58457	0.517956	6.89412	0.369522	-1.43627	0.020229	1	down	yes
ENSG00000175938	ORAI3	ENST00000318663;ENST00000563161;ENST00000562699	GO:0002115(store-operated calcium entry);GO:0005515(protein binding);GO:0015279(store-operated calcium channel activity);GO:0016020(membrane);GO:0016021(integral component of membrane);GO:0070588(calcium ion transmembrane transport);GO:0070588(calcium ion transmembrane transport)	04020(Calcium signaling pathway);04020(Calcium signaling pathway)	K16058	NA	ORAI calcium release-activated calcium modulator 3 [Source:HGNC Symbol;Acc:HGNC:28185]	0.969731	0.471286	0.803944	0.670242	0.184965	8.76737	0.233301	-2.09973	0.0205081	1	down	yes
ENSG00000284707	AC079781	ENST00000641784;ENST00000641390	NA	NA	NA	NA	novel transcript	0.746771	0.268598	0.432905	0.784278	0.591878	2.36642	0.386972	-1.3697	0.021035	1	down	yes
ENSG00000168447	SCNN1B	ENST00000343070;ENST00000566647;ENST00000566441;ENST00000566870	GO:0005272(sodium channel activity);GO:0005515(protein binding);GO:0005886(plasma membrane);GO:0005887(integral component of plasma membrane);GO:0006811(ion transport);GO:0006814(sodium ion transport);GO:0007588(excretion);GO:0009897(external side of plasma membrane);GO:0015280(ligand-gated sodium channel activity);GO:0016020(membrane);GO:0016021(integral component of membrane);GO:0016324(apical …	04742(Taste transduction);04960(Aldosterone-regulated sodium reabsorption);04960(Aldosterone-regulated sodium reabsorption)	K04825	NA	sodium channel epithelial 1 beta subunit [Source:HGNC Symbol;Acc:HGNC:10600]	0.215193	0.0196551	0.0389528	0.277114	0.0374873	1.11443	0.191599	-2.38384	0.0212111	1	down	yes
ENSG00000067992	PDK3	ENST00000441463;ENST00000568479;ENST00000648777;ENST00000379162;ENST00000493226	GO:0000166(nucleotide binding);GO:0004672(protein kinase activity);GO:0004674(protein serine/threonine kinase activity);GO:0004740(pyruvate dehydrogenase (acetyl-transferring) kinase activity);GO:0005515(protein binding);GO:0005524(ATP binding);GO:0005730(nucleolus);GO:0005739(mitochondrion);GO:0005759(mitochondrial matrix);GO:0005975(carbohydrate metabolic process);GO:0006006(glucose metabolic p…	NA	NA	NA	pyruvate dehydrogenase kinase 3 [Source:HGNC Symbol;Acc:HGNC:8811]	3.86815	2.49597	5.4808	9.83962	1.97129	14.7655	0.445693	-1.16588	0.0213211	1	down	yes
ENSG00000268204	AC008763	ENST00000601797	NA	NA	NA	NA	novel transcript, antisense to STXBP2	0.529626	0.083734	0.456391	1.15318	0.142204	3.17534	0.239279	-2.06323	0.0216293	1	down	yes
ENSG00000185689	C6orf201	ENST00000436110	NA	NA	NA	NA	chromosome 6 open reading frame 201 [Source:HGNC Symbol;Acc:HGNC:21620]	0.163505	0.049361	0.0557407	0.213485	0.255845	0.294616	0.351605	-1.50797	0.0219438	1	down	yes
ENSG00000283740	TAF11L11	ENST00000510838	GO:0005634(nucleus);GO:0006367(transcription initiation from RNA polymerase II promoter);GO:0046982(protein heterodimerization activity)	NA	NA	NA	TATA-box binding protein associated factor 11 like 11 [Source:HGNC Symbol;Acc:HGNC:53854]	0.860491	0.222303	0.286321	1.22295	0.179667	4.10389	0.248636	-2.00789	0.0224702	1	down	yes
ENSG00000243130	PSG11	ENST00000488205;ENST00000403486;ENST00000597093;ENST00000306322;ENST00000593994;ENST00000594655;ENST00000593983;ENST00000595138;ENST00000320078;ENST00000599245	GO:0005576(extracellular region);GO:0007565(female pregnancy);GO:0007565(female pregnancy)	NA	K06500	NA	pregnancy specific beta-1-glycoprotein 11 [Source:HGNC Symbol;Acc:HGNC:9516]	0.170523	0.0381096	0.0697744	0.291814	0.08557	0.527799	0.30757	-1.70101	0.0243909	1	down	yes
ENSG00000113083	LOX	ENST00000231004;ENST00000639739;ENST00000503759;ENST00000508067;ENST00000513319;ENST00000505593	GO:0001568(blood vessel development);GO:0001649(osteoblast differentiation);GO:0001932(regulation of protein phosphorylation);GO:0004720(protein-lysine 6-oxidase activity);GO:0005507(copper ion binding);GO:0005515(protein binding);GO:0005576(extracellular region);GO:0005581(collagen trimer);GO:0005615(extracellular space);GO:0005634(nucleus);GO:0006464(cellular protein modification process);GO:00…	NA	NA	NA	lysyl oxidase [Source:HGNC Symbol;Acc:HGNC:6664]	55.3929	9.70071	30.9318	101.82	6.9112	216.422	0.295324	-1.75963	0.0249204	1	down	yes
ENSG00000176383	B3GNT4	ENST00000535274;ENST00000538257;ENST00000537991;ENST00000545141;ENST00000324189;ENST00000546192	GO:0000139(Golgi membrane);GO:0005783(endoplasmic reticulum);GO:0005794(Golgi apparatus);GO:0006486(protein glycosylation);GO:0008376(acetylgalactosaminyltransferase activity);GO:0008378(galactosyltransferase activity);GO:0008532(N-acetyllactosaminide beta-1,3-N-acetylglucosaminyltransferase activity);GO:0016020(membrane);GO:0016021(integral component of membrane);GO:0016266(O-glycan processing);…	00601(Glycosphingolipid biosynthesis - lacto and neolacto series);00601(Glycosphingolipid biosynthesis - lacto and neolacto series)	K07971	EC:2.4.1.149	UDP-GlcNAc:betaGal beta-1,3-N-acetylglucosaminyltransferase 4 [Source:HGNC Symbol;Acc:HGNC:15683]	0.622732	0.241522	0.323047	1.68336	0.155184	1.68097	0.337347	-1.56769	0.0250417	1	down	yes
ENSG00000125538	IL1B	ENST00000263341;ENST00000491056;ENST00000487639;ENST00000477398;ENST00000496280;ENST00000432018	GO:0000165(MAPK cascade);GO:0000187(activation of MAPK activity);GO:0001660(fever generation);GO:0001934(positive regulation of protein phosphorylation);GO:0002711(positive regulation of T cell mediated immunity);GO:0005125(cytokine activity);GO:0005149(interleukin-1 receptor binding);GO:0005178(integrin binding);GO:0005515(protein binding);GO:0005576(extracellular region);GO:0005615(extracellula…	01523(Antifolate resistance);04010(MAPK signaling pathway);04060(Cytokine-cytokine receptor interaction);04064(NF-kappa B signaling pathway);04217(Necroptosis);04380(Osteoclast differentiation);04620(Toll-like receptor signaling pathway);04621(NOD-like receptor signaling pathway);04623(Cytosolic DNA-sensing pathway);04625(C-type lectin receptor signaling pathway);04640(Hematopoietic cell lineage)…	K04519	NA	interleukin 1 beta [Source:HGNC Symbol;Acc:HGNC:5992]	1.66048	0.477706	1.24792	1.91892	1.36293	4.79478	0.419248	-1.25413	0.0253758	1	down	yes
ENSG00000127129	EDN2	ENST00000372587;ENST00000467046;ENST00000460255	GO:0001516(prostaglandin biosynthetic process);GO:0001659(temperature homeostasis);GO:0002690(positive regulation of leukocyte chemotaxis);GO:0003058(hormonal regulation of the force of heart contraction);GO:0003099(positive regulation of the force of heart contraction by chemical signal);GO:0003100(regulation of systemic arterial blood pressure by endothelin);GO:0005179(hormone activity);GO:0005…	04024(cAMP signaling pathway);04080(Neuroactive ligand-receptor interaction);04270(Vascular smooth muscle contraction);04924(Renin secretion);04924(Renin secretion)	K16367	NA	endothelin 2 [Source:HGNC Symbol;Acc:HGNC:3177]	5.36927	3.15492	11.9465	24.2005	1.75045	32.4743	0.350374	-1.51303	0.0254782	1	down	yes
ENSG00000120738	EGR1	ENST00000239938	GO:0000122(negative regulation of transcription by RNA polymerase II);GO:0000976(transcription regulatory region sequence-specific DNA binding);GO:0000977(RNA polymerase II regulatory region sequence-specific DNA binding);GO:0000981(DNA-binding transcription factor activity, RNA polymerase II-specific);GO:0001228(DNA-binding transcription activator activity, RNA polymerase II-specific);GO:0001666…	04371(Apelin signaling pathway);04912(GnRH signaling pathway);04928(Parathyroid hormone synthesis, secretion and action);04933(AGE-RAGE signaling pathway in diabetic complications);05020(Prion diseases);05166(Human T-cell leukemia virus 1 infection)	NA	NA	early growth response 1 [Source:HGNC Symbol;Acc:HGNC:3238]	2.64722	0.71266	0.753097	7.44675	1.08886	2.88336	0.360188	-1.47318	0.0255351	1	down	yes
ENSG00000277959	AL162274	ENST00000614406	NA	NA	NA	NA	novel transcript, antisense to BNIP3	1.06363	1.95273	3.12439	8.88546	1.14008	7.472	0.350949	-1.51067	0.026415	1	down	yes
ENSG00000104888	SLC17A7	ENST00000221485;ENST00000598018;ENST00000596689;ENST00000600601	GO:0003407(neural retina development);GO:0005313(L-glutamate transmembrane transporter activity);GO:0005315(inorganic phosphate transmembrane transporter activity);GO:0005326(neurotransmitter transporter activity);GO:0005886(plasma membrane);GO:0006811(ion transport);GO:0006814(sodium ion transport);GO:0006817(phosphate ion transport);GO:0006836(neurotransmitter transport);GO:0007268(chemical syn…	04721(Synaptic vesicle cycle);04723(Retrograde endocannabinoid signaling);04724(Glutamatergic synapse);05033(Nicotine addiction);05033(Nicotine addiction)	K12302	NA	solute carrier family 17 member 7 [Source:HGNC Symbol;Acc:HGNC:16704]	0.464594	0.0211885	0.111743	0.616625	0.126766	1.79286	0.235594	-2.08562	0.0265367	1	down	yes
ENSG00000283646	LINC02009	ENST00000635852	NA	NA	NA	NA	long intergenic non-protein coding RNA 2009 [Source:HGNC Symbol;Acc:HGNC:52845]	0.269272	0	0.077775	0.71694	0.032498	1.4804	0.155638	-2.68374	0.0269079	1	down	yes
ENSG00000179148	ALOXE3	ENST00000380149;ENST00000318227;ENST00000583808	GO:0005506(iron ion binding);GO:0005515(protein binding);GO:0005737(cytoplasm);GO:0005829(cytosol);GO:0006629(lipid metabolic process);GO:0006631(fatty acid metabolic process);GO:0006665(sphingolipid metabolic process);GO:0016491(oxidoreductase activity);GO:0016702(oxidoreductase activity, acting on single donors with incorporation of molecular oxygen, incorporation of two atoms of oxygen);GO:001…	NA	K18684	5.4.4.7;EC:4.2.1.152	arachidonate lipoxygenase 3 [Source:HGNC Symbol;Acc:HGNC:13743]	0.983451	0.236713	0.462027	2.07641	0.129922	3.63882	0.287792	-1.7969	0.0269663	1	down	yes
ENSG00000198729	PPP1R14C	ENST00000361131	GO:0004864(protein phosphatase inhibitor activity);GO:0004865(protein serine/threonine phosphatase inhibitor activity);GO:0005737(cytoplasm);GO:0016020(membrane);GO:0032515(negative regulation of phosphoprotein phosphatase activity);GO:0042325(regulation of phosphorylation)	NA	K17556	NA	protein phosphatase 1 regulatory inhibitor subunit 14C [Source:HGNC Symbol;Acc:HGNC:14952]	4.64056	0.953852	1.69992	6.16825	0.873673	15.952	0.317229	-1.6564	0.0272839	1	down	yes
ENSG00000052344	PRSS8	ENST00000317508;ENST00000564025;ENST00000567797;ENST00000567833	GO:0004252(serine-type endopeptidase activity);GO:0005515(protein binding);GO:0005576(extracellular region);GO:0005615(extracellular space);GO:0005886(plasma membrane);GO:0006508(proteolysis);GO:0008233(peptidase activity);GO:0008236(serine-type peptidase activity);GO:0010765(positive regulation of sodium ion transport);GO:0016020(membrane);GO:0016021(integral component of membrane);GO:0016787(hy…	NA	NA	NA	serine protease 8 [Source:HGNC Symbol;Acc:HGNC:9491]	0.831123	0.0843563	0.189831	1.43287	0.128944	2.92162	0.246532	-2.02016	0.0278001	1	down	yes
ENSG00000223804	AC244669	ENST00000616141;ENST00000613290;ENST00000621564	NA	NA	NA	NA	Poly [ADP-ribose] polymerase 8 (PARP8) pseudogene	0.393324	0.172547	0.21871	0.776309	0.308763	0.964599	0.382784	-1.3854	0.0282528	1	down	yes
ENSG00000263154	AC110285	ENST00000574472	NA	NA	NA	NA	novel transcript	0.498536	0.029149	0.15491	1.31568	0.10816	1.47897	0.23515	-2.08835	0.028542	1	down	yes
ENSG00000031081	ARHGAP31	ENST00000264245	GO:0005096(GTPase activator activity);GO:0005829(cytosol);GO:0005925(focal adhesion);GO:0007165(signal transduction);GO:0007264(small GTPase mediated signal transduction);GO:0017124(SH3 domain binding);GO:0030027(lamellipodium);GO:0030054(cell junction);GO:0042995(cell projection);GO:0043547(positive regulation of GTPase activity);GO:0051056(regulation of small GTPase mediated signal transduction)	NA	K20646	NA	Rho GTPase activating protein 31 [Source:HGNC Symbol;Acc:HGNC:29216]	0.844789	0.438168	0.651111	1.51182	0.365098	2.46515	0.445426	-1.16674	0.028796	1	down	yes
ENSG00000187957	DNER	ENST00000341772;ENST00000482831	GO:0001764(neuron migration);GO:0004888(transmembrane signaling receptor activity);GO:0005112(Notch binding);GO:0005509(calcium ion binding);GO:0005515(protein binding);GO:0005769(early endosome);GO:0005886(plasma membrane);GO:0006897(endocytosis);GO:0007219(Notch signaling pathway);GO:0007220(Notch receptor processing);GO:0007416(synapse assembly);GO:0007417(central nervous system development);G…	NA	NA	NA	delta/notch like EGF repeat containing [Source:HGNC Symbol;Acc:HGNC:24456]	0.0888566	0.0258671	0.0622641	0.235399	0.0548778	0.235308	0.336744	-1.57028	0.0293847	1	down	yes
ENSG00000110195	FOLR1	ENST00000393679;ENST00000312293;ENST00000393676;ENST00000393681	GO:0000139(Golgi membrane);GO:0001947(heart looping);GO:0003147(neural crest cell migration involved in heart formation);GO:0003253(cardiac neural crest cell migration involved in outflow tract morphogenesis);GO:0005542(folic acid binding);GO:0005576(extracellular region);GO:0005634(nucleus);GO:0005768(endosome);GO:0005789(endoplasmic reticulum membrane);GO:0005886(plasma membrane);GO:0005903(bru…	01523(Antifolate resistance);04144(Endocytosis);04144(Endocytosis)	NA	NA	folate receptor 1 [Source:HGNC Symbol;Acc:HGNC:3791]	80.9306	36.4774	47.886	80.4329	45.2147	211.431	0.490372	-1.02805	0.0297817	1	down	yes
ENSG00000204959	ARHGEF34P	ENST00000483587	NA	NA	NA	NA	Rho guanine nucleotide exchange factor 34, pseudogene [Source:HGNC Symbol;Acc:HGNC:38086]	0.188977	0.033604	0.074259	0.256742	0.13796	0.484013	0.337811	-1.56571	0.0298556	1	down	yes
ENSG00000100626	GALNT16	ENST00000448469;ENST00000556677;ENST00000337827;ENST00000556829;ENST00000553471	GO:0000139(Golgi membrane);GO:0004653(polypeptide N-acetylgalactosaminyltransferase activity);GO:0005794(Golgi apparatus);GO:0006486(protein glycosylation);GO:0016020(membrane);GO:0016021(integral component of membrane);GO:0016740(transferase activity);GO:0016757(transferase activity, transferring glycosyl groups);GO:0018242(protein O-linked glycosylation via serine);GO:0018243(protein O-linked g…	00512(Mucin type O-glycan biosynthesis);00512(Mucin type O-glycan biosynthesis)	K00710	EC:2.4.1.41	polypeptide N-acetylgalactosaminyltransferase 16 [Source:HGNC Symbol;Acc:HGNC:23233]	0.0626585	0.0221841	0.0156083	0.100575	0.00571796	0.309758	0.241439	-2.05027	0.0299411	1	down	yes
ENSG00000243742	RPLP0P2	ENST00000496593;ENST00000490750;ENST00000492786;ENST00000475561;ENST00000475331;ENST00000478959	NA	NA	NA	NA	ribosomal protein lateral stalk subunit P0 pseudogene 2 [Source:HGNC Symbol;Acc:HGNC:17960]	1.7491	0.127078	0.199676	2.43725	0.0411069	9.45832	0.173906	-2.52362	0.0305911	1	down	yes
ENSG00000256940	AP001453	ENST00000544553;ENST00000538355	NA	NA	NA	NA	novel transcript	6.99395	3.29628	7.29509	13.26	4.29313	21.7852	0.447028	-1.16156	0.0327144	1	down	yes
ENSG00000175591	P2RY2	ENST00000311131;ENST00000393596;ENST00000393597	GO:0004930(G protein-coupled receptor activity);GO:0005886(plasma membrane);GO:0005887(integral component of plasma membrane);GO:0006873(cellular ion homeostasis);GO:0007165(signal transduction);GO:0007186(G protein-coupled receptor signaling pathway);GO:0007200(phospholipase C-activating G protein-coupled receptor signaling pathway);GO:0016020(membrane);GO:0016021(integral component of membrane)…	04080(Neuroactive ligand-receptor interaction);04750(Inflammatory mediator regulation of TRP channels);04750(Inflammatory mediator regulation of TRP channels)	K04269	NA	purinergic receptor P2Y2 [Source:HGNC Symbol;Acc:HGNC:8541]	0.276401	0.149216	0.13421	0.529083	0.432497	0.359869	0.423646	-1.23907	0.0329456	1	down	yes
ENSG00000242732	RTL5	ENST00000479991;ENST00000609883	NA	NA	NA	NA	retrotransposon Gag like 5 [Source:HGNC Symbol;Acc:HGNC:29430]	0.273158	0.132752	0.145981	0.526263	0.244652	0.49434	0.43619	-1.19697	0.0342887	1	down	yes
ENSG00000186314	PRELID2	ENST00000334744;ENST00000511435;ENST00000505416;ENST00000394450;ENST00000515475;ENST00000510594	GO:0005758(mitochondrial intermembrane space);GO:0015914(phospholipid transport);GO:1990050(phosphatidic acid transporter activity);GO:1990050(phosphatidic acid transporter activity)	NA	NA	NA	PRELI domain containing 2 [Source:HGNC Symbol;Acc:HGNC:28306]	1.04727	0.454907	0.741616	1.87472	0.413874	2.9528	0.428092	-1.22401	0.0350499	1	down	yes
ENSG00000133805	AMPD3	ENST00000396553;ENST00000534047;ENST00000528723;ENST00000444303;ENST00000529834;ENST00000532966;ENST00000295663;ENST00000396554;ENST00000530864;ENST00000527261;ENST00000533116;ENST00000531227;ENST00000529507	GO:0003876(AMP deaminase activity);GO:0005515(protein binding);GO:0005576(extracellular region);GO:0005829(cytosol);GO:0006188(IMP biosynthetic process);GO:0006196(AMP catabolic process);GO:0009117(nucleotide metabolic process);GO:0009168(purine ribonucleoside monophosphate biosynthetic process);GO:0016787(hydrolase activity);GO:0019239(deaminase activity);GO:0032264(IMP salvage);GO:0034101(eryth…	00230(Purine metabolism);00230(Purine metabolism)	NA	NA	adenosine monophosphate deaminase 3 [Source:HGNC Symbol;Acc:HGNC:470]	1.20366	0.395212	0.521703	1.24448	0.219451	4.79093	0.339029	-1.56052	0.0354978	1	down	yes
ENSG00000255201	AC087623	ENST00000528407	NA	NA	NA	NA	novel transcript	0.695256	0.199713	0.289318	1.75359	0.222018	1.71499	0.320894	-1.63983	0.0355617	1	down	yes
ENSG00000131016	AKAP12	ENST00000354675;ENST00000253332;ENST00000402676	GO:0005515(protein binding);GO:0005737(cytoplasm);GO:0005829(cytosol);GO:0005856(cytoskeleton);GO:0005886(plasma membrane);GO:0005925(focal adhesion);GO:0005938(cell cortex);GO:0006605(protein targeting);GO:0007165(signal transduction);GO:0007186(G protein-coupled receptor signaling pathway);GO:0007193(adenylate cyclase-inhibiting G protein-coupled receptor signaling pathway);GO:0008179(adenylate…	NA	K16528	NA	A-kinase anchoring protein 12 [Source:HGNC Symbol;Acc:HGNC:370]	23.8592	7.83531	13.3615	34.1502	8.46607	54.5153	0.463865	-1.10822	0.0355993	1	down	yes
ENSG00000105929	ATP6V0A4	ENST00000644341;ENST00000310018;ENST00000647427;ENST00000478480	GO:0000220(vacuolar proton-transporting V-type ATPase, V0 domain);GO:0001503(ossification);GO:0005515(protein binding);GO:0005765(lysosomal membrane);GO:0005768(endosome);GO:0005886(plasma membrane);GO:0005903(brush border);GO:0006811(ion transport);GO:0006885(regulation of pH);GO:0007035(vacuolar acidification);GO:0007588(excretion);GO:0007605(sensory perception of sound);GO:0008286(insulin rece…	00190(Oxidative phosphorylation);04142(Lysosome);04145(Phagosome);04721(Synaptic vesicle cycle);04966(Collecting duct acid secretion);05110(Vibrio cholerae infection);05120(Epithelial cell signaling in Helicobacter pylori infection);05152(Tuberculosis);05165(Human papillomavirus infection);05323(Rheumatoid arthritis);05323(Rheumatoid arthritis)	K02154	NA	ATPase H+ transporting V0 subunit a4 [Source:HGNC Symbol;Acc:HGNC:866]	0.326027	0.119789	0.139862	0.528713	0.141672	0.892425	0.37476	-1.41596	0.0364589	1	down	yes
ENSG00000260231	KDM7A-DT	ENST00000566699	NA	NA	NA	NA	KDM7A divergent transcript [Source:HGNC Symbol;Acc:HGNC:48959]	0.921359	0.556932	0.884647	1.17786	0.548665	4.07416	0.407355	-1.29564	0.0365971	1	down	yes
ENSG00000134802	SLC43A3	ENST00000529554;ENST00000625097;ENST00000532795;ENST00000533524;ENST00000526621;ENST00000529113;ENST00000525474;ENST00000395123	GO:0003674(molecular_function);GO:0005575(cellular_component);GO:0008150(biological_process);GO:0016020(membrane);GO:0016021(integral component of membrane);GO:0055085(transmembrane transport);GO:0055085(transmembrane transport)	NA	K08230	NA	solute carrier family 43 member 3 [Source:HGNC Symbol;Acc:HGNC:17466]	0.294163	0.0337759	0	0.591149	0.0602116	1.31998	0.166354	-2.58767	0.0368141	1	down	yes
ENSG00000284669	AC092053	ENST00000641308	NA	NA	NA	NA	novel transcript, antisense CSRNP1	0.233571	0.060329	0.125295	0.616484	0.128625	0.376821	0.373637	-1.42029	0.0369486	1	down	yes
ENSG00000177283	FZD8	ENST00000374694	GO:0000122(negative regulation of transcription by RNA polymerase II);GO:0001525(angiogenesis);GO:0001934(positive regulation of protein phosphorylation);GO:0004888(transmembrane signaling receptor activity);GO:0004930(G protein-coupled receptor activity);GO:0005102(signaling receptor binding);GO:0005515(protein binding);GO:0005794(Golgi apparatus);GO:0005886(plasma membrane);GO:0007165(signal tr…	04150(mTOR signaling pathway);04310(Wnt signaling pathway);04390(Hippo signaling pathway);04550(Signaling pathways regulating pluripotency of stem cells);04916(Melanogenesis);04934(Cushing syndrome);05165(Human papillomavirus infection);05200(Pathways in cancer);05205(Proteoglycans in cancer);05217(Basal cell carcinoma);05224(Breast cancer);05225(Hepatocellular carcinoma);05226(Gastric cancer)	NA	NA	frizzled class receptor 8 [Source:HGNC Symbol;Acc:HGNC:4046]	0.466846	0.502316	0.313533	0.731045	0.54729	1.32096	0.493479	-1.01894	0.0373271	1	down	yes
ENSG00000204389	HSPA1A	ENST00000375651	GO:0000151(ubiquitin ligase complex);GO:0000166(nucleotide binding);GO:0001618(virus receptor activity);GO:0001664(G protein-coupled receptor binding);GO:0003714(transcription corepressor activity);GO:0003723(RNA binding);GO:0005102(signaling receptor binding);GO:0005515(protein binding);GO:0005524(ATP binding);GO:0005576(extracellular region);GO:0005634(nucleus);GO:0005654(nucleoplasm);GO:000573…	03040(Spliceosome);04010(MAPK signaling pathway);04141(Protein processing in endoplasmic reticulum);04144(Endocytosis);04213(Longevity regulating pathway - multiple species);04612(Antigen processing and presentation);04915(Estrogen signaling pathway);05020(Prion diseases);05134(Legionellosis);05145(Toxoplasmosis);05162(Measles);05164(Influenza A)	K03283	NA	heat shock protein family A (Hsp70) member 1A [Source:HGNC Symbol;Acc:HGNC:5232]	19.5222	87.9075	13.8309	120.237	100.614	39.3228	0.466075	-1.10137	0.0379672	1	down	yes
ENSG00000167635	ZNF146	ENST00000443387;ENST00000456324;ENST00000591063;ENST00000586094;ENST00000587285	GO:0000981(DNA-binding transcription factor activity, RNA polymerase II-specific);GO:0003676(nucleic acid binding);GO:0003677(DNA binding);GO:0005634(nucleus);GO:0005730(nucleolus);GO:0005829(cytosol);GO:0006355(regulation of transcription, DNA-templated);GO:0006357(regulation of transcription by RNA polymerase II);GO:0008201(heparin binding);GO:0008270(zinc ion binding);GO:0046872(metal ion bind…	NA	NA	NA	zinc finger protein 146 [Source:HGNC Symbol;Acc:HGNC:12931]	2.82916	5.32723	21.164	20.8135	23.6473	15.1229	0.492087	-1.02301	0.0382741	1	down	yes
ENSG00000006459	KDM7A	ENST00000397560;ENST00000478996;ENST00000472616	GO:0005506(iron ion binding);GO:0005634(nucleus);GO:0005654(nucleoplasm);GO:0005730(nucleolus);GO:0006325(chromatin organization);GO:0007399(nervous system development);GO:0008270(zinc ion binding);GO:0016491(oxidoreductase activity);GO:0016706(2-oxoglutarate-dependent dioxygenase activity);GO:0030901(midbrain development);GO:0032454(histone demethylase activity (H3-K9 specific));GO:0033169(histo…	NA	K11445	EC:1.14.11.-	lysine demethylase 7A [Source:HGNC Symbol;Acc:HGNC:22224]	1.98175	0.783518	1.03088	2.53965	0.636747	5.31088	0.447275	-1.16077	0.0383377	1	down	yes
ENSG00000179195	ZNF664	ENST00000539644;ENST00000392404;ENST00000541448;ENST00000337815;ENST00000538932;ENST00000542493;ENST00000546098;ENST00000540009;ENST00000539501;ENST00000543017;ENST00000540498;ENST00000539257;ENST00000542820	GO:0000981(DNA-binding transcription factor activity, RNA polymerase II-specific);GO:0003674(molecular_function);GO:0003676(nucleic acid binding);GO:0003677(DNA binding);GO:0005634(nucleus);GO:0006357(regulation of transcription by RNA polymerase II);GO:0008150(biological_process);GO:0046872(metal ion binding);GO:0046872(metal ion binding)	NA	NA	NA	zinc finger protein 664 [Source:HGNC Symbol;Acc:HGNC:25406]	3.19458	29.9551	3.92676	26.5744	30.3695	26.0393	0.446795	-1.16231	0.0391141	1	down	yes
ENSG00000183208	GDPGP1	ENST00000329600;ENST00000558291;ENST00000558017;ENST00000561433;ENST00000559204	GO:0000166(nucleotide binding);GO:0005085(guanyl-nucleotide exchange factor activity);GO:0005737(cytoplasm);GO:0006006(glucose metabolic process);GO:0016740(transferase activity);GO:0016779(nucleotidyltransferase activity);GO:0016787(hydrolase activity);GO:0080048(GDP-D-glucose phosphorylase activity);GO:0080048(GDP-D-glucose phosphorylase activity)	NA	K15630	EC:2.7.7.78	GDP-D-glucose phosphorylase 1 [Source:HGNC Symbol;Acc:HGNC:34360]	0.0946857	0.106512	0.0838597	0.266084	0.185796	0.171319	0.457409	-1.12844	0.0391526	1	down	yes
ENSG00000131969	ABHD12B	ENST00000337334;ENST00000554241;ENST00000554566	GO:0016787(hydrolase activity);GO:0016787(hydrolase activity)	NA	K13705	EC:3.-.-.-	abhydrolase domain containing 12B [Source:HGNC Symbol;Acc:HGNC:19837]	0.228315	0.0507955	0.0740687	0.333461	0.0947445	0.606769	0.341244	-1.55112	0.0391777	1	down	yes
ENSG00000214900	LINC01588	ENST00000533506;ENST00000528300;ENST00000529902;ENST00000635379;ENST00000556434;ENST00000553914;ENST00000556913;ENST00000399206;ENST00000553463;ENST00000556019;ENST00000554129;ENST00000557142;ENST00000603474;ENST00000623502	NA	NA	NA	NA	long intergenic non-protein coding RNA 1588 [Source:HGNC Symbol;Acc:HGNC:27503]	1.2363	0.165576	0.428333	1.74838	0.174412	3.64558	0.328679	-1.60525	0.0396788	1	down	yes
ENSG00000173926	MARCH3	ENST00000308660;ENST00000504239;ENST00000515241;ENST00000506088;ENST00000502289	GO:0005764(lysosome);GO:0005768(endosome);GO:0006897(endocytosis);GO:0008270(zinc ion binding);GO:0016020(membrane);GO:0016021(integral component of membrane);GO:0016567(protein ubiquitination);GO:0016740(transferase activity);GO:0030659(cytoplasmic vesicle membrane);GO:0031410(cytoplasmic vesicle);GO:0031901(early endosome membrane);GO:0043231(intracellular membrane-bounded organelle);GO:0046872…	NA	K10658	EC:2.3.2.27	membrane associated ring-CH-type finger 3 [Source:HGNC Symbol;Acc:HGNC:28728]	0.870621	0.221895	0.460861	1.52798	0.251079	2.28848	0.381897	-1.38875	0.0414137	1	down	yes
ENSG00000250509	AC034213	ENST00000507681	NA	NA	NA	NA	novel transcript	2.57722	1.0216	1.24513	2.7499	1.24027	8.26054	0.395401	-1.33861	0.0419022	1	down	yes
ENSG00000213462	ERV3-1	ENST00000394323;ENST00000535538;ENST00000528878	GO:0003674(molecular_function);GO:0008150(biological_process);GO:0008150(biological_process)	NA	NA	NA	endogenous retrovirus group 3 member 1, envelope [Source:HGNC Symbol;Acc:HGNC:3454]	0.00995921	0.0292451	0.206068	0.290501	0.205605	0.23818	0.334029	-1.58196	0.0422671	1	down	yes
ENSG00000070182	SPTB	ENST00000542694;ENST00000644917;ENST00000389720;ENST00000556227;ENST00000553938	GO:0000165(MAPK cascade);GO:0003779(actin binding);GO:0005200(structural constituent of cytoskeleton);GO:0005515(protein binding);GO:0005543(phospholipid binding);GO:0005737(cytoplasm);GO:0005794(Golgi apparatus);GO:0005829(cytosol);GO:0005856(cytoskeleton);GO:0005938(cell cortex);GO:0006888(endoplasmic reticulum to Golgi vesicle-mediated transport);GO:0007010(cytoskeleton organization);GO:000741…	NA	K06115	NA	spectrin beta, erythrocytic [Source:HGNC Symbol;Acc:HGNC:11274]	0.0690743	0.0100163	0.0267832	0.0965042	0.0331034	0.184371	0.337201	-1.56832	0.0424209	1	down	yes
ENSG00000019549	SNAI2	ENST00000642303;ENST00000649776;ENST00000020945;ENST00000396822	GO:0000122(negative regulation of transcription by RNA polymerase II);GO:0000790(nuclear chromatin);GO:0000977(RNA polymerase II regulatory region sequence-specific DNA binding);GO:0000981(DNA-binding transcription factor activity, RNA polymerase II-specific);GO:0001227(DNA-binding transcription repressor activity, RNA polymerase II-specific);GO:0001649(osteoblast differentiation);GO:0001837(epit…	04390(Hippo signaling pathway);04520(Adherens junction);04520(Adherens junction)	K05706	NA	snail family transcriptional repressor 2 [Source:HGNC Symbol;Acc:HGNC:11094]	5.6834	1.32726	2.61637	8.50165	1.23628	14.3005	0.400485	-1.32018	0.0425241	1	down	yes
ENSG00000197467	COL13A1	ENST00000478219;ENST00000645393;ENST00000456019;ENST00000520133;ENST00000518052;ENST00000520267;ENST00000398969;ENST00000517713;ENST00000398975;ENST00000484990;ENST00000357811;ENST00000479733;ENST00000354547;ENST00000398978	GO:0001503(ossification);GO:0001763(morphogenesis of a branching structure);GO:0001958(endochondral ossification);GO:0005201(extracellular matrix structural constituent);GO:0005515(protein binding);GO:0005576(extracellular region);GO:0005581(collagen trimer);GO:0005600(collagen type XIII trimer);GO:0005615(extracellular space);GO:0005788(endoplasmic reticulum lumen);GO:0005886(plasma membrane);GO…	04974(Protein digestion and absorption);04974(Protein digestion and absorption)	NA	NA	collagen type XIII alpha 1 chain [Source:HGNC Symbol;Acc:HGNC:2190]	1.54205	0.264366	0.742188	1.79932	0.308818	5.17683	0.349844	-1.51522	0.0428272	1	down	yes
ENSG00000162511	LAPTM5	ENST00000294507;ENST00000476492;ENST00000464569	GO:0005515(protein binding);GO:0005764(lysosome);GO:0005765(lysosomal membrane);GO:0005887(integral component of plasma membrane);GO:0016020(membrane);GO:0016021(integral component of membrane);GO:1990830(cellular response to leukemia inhibitory factor);GO:1990830(cellular response to leukemia inhibitory factor)	04142(Lysosome);04142(Lysosome)	K12387	NA	lysosomal protein transmembrane 5 [Source:HGNC Symbol;Acc:HGNC:29612]	0.746107	0.395517	0.149044	0.656697	0.863892	1.48756	0.429057	-1.22076	0.0434511	1	down	yes
ENSG00000144655	CSRNP1	ENST00000273153;ENST00000514182	GO:0000981(DNA-binding transcription factor activity, RNA polymerase II-specific);GO:0001228(DNA-binding transcription activator activity, RNA polymerase II-specific);GO:0003674(molecular_function);GO:0003677(DNA binding);GO:0003700(DNA-binding transcription factor activity);GO:0005515(protein binding);GO:0005634(nucleus);GO:0006355(regulation of transcription, DNA-templated);GO:0006915(apoptotic…	NA	K17494	NA	cysteine and serine rich nuclear protein 1 [Source:HGNC Symbol;Acc:HGNC:14300]	19.5213	5.87044	11.5928	37.1945	5.64967	36.4637	0.466341	-1.10054	0.0440645	1	down	yes
ENSG00000250602	AC093535	ENST00000512500;ENST00000515808;ENST00000512779;ENST00000648070	NA	NA	NA	NA	novel transcript, antisense to GRAMD3	0.139232	0.0397987	0.060849	0.293903	0.0619146	0.311442	0.3595	-1.47594	0.0443622	1	down	yes
ENSG00000130962	PRRG1	ENST00000542554;ENST00000449135;ENST00000484460;ENST00000470290;ENST00000463135	GO:0005509(calcium ion binding);GO:0005576(extracellular region);GO:0005887(integral component of plasma membrane);GO:0016020(membrane);GO:0016021(integral component of membrane);GO:0016021(integral component of membrane)	NA	NA	NA	proline rich and Gla domain 1 [Source:HGNC Symbol;Acc:HGNC:9469]	0.370288	0.666547	0.402757	1.25995	1.54898	0.290018	0.464542	-1.10612	0.0444211	1	down	yes
ENSG00000232653	GOLGA8N	ENST00000448387;ENST00000569536;ENST00000567075;ENST00000605665;ENST00000453952	GO:0000137(Golgi cis cisterna);GO:0005794(Golgi apparatus);GO:0005801(cis-Golgi network);GO:0007030(Golgi organization);GO:0032580(Golgi cisterna membrane);GO:0051225(spindle assembly);GO:0051225(spindle assembly)	NA	NA	NA	golgin A8 family member N [Source:HGNC Symbol;Acc:HGNC:44405]	0.300997	0.1393	0.270433	0.584546	0.12983	0.971636	0.421545	-1.24624	0.045401	1	down	yes
ENSG00000233013	FAM157B	ENST00000446912	NA	NA	NA	NA	family with sequence similarity 157 member B [Source:HGNC Symbol;Acc:HGNC:34080]	0.309679	0.0352904	0	0.707413	0.420296	0.310566	0.239849	-2.0598	0.0468289	1	down	yes
ENSG00000226380	AC016831	ENST00000432045;ENST00000418546;ENST00000447307	NA	NA	NA	NA	novel transcript	0.20959	0.0559939	0.139935	0.229517	0.112283	0.721678	0.381313	-1.39095	0.047155	1	down	yes
ENSG00000147168	IL2RG	ENST00000512747;ENST00000374202;ENST00000374188;ENST00000482750;ENST00000473378;ENST00000276110;ENST00000456850;ENST00000487883	GO:0000165(MAPK cascade);GO:0004896(cytokine receptor activity);GO:0004911(interleukin-2 receptor activity);GO:0004913(interleukin-4 receptor activity);GO:0004917(interleukin-7 receptor activity);GO:0005515(protein binding);GO:0005768(endosome);GO:0005829(cytosol);GO:0005886(plasma membrane);GO:0005887(integral component of plasma membrane);GO:0006955(immune response);GO:0007165(signal transducti…	04060(Cytokine-cytokine receptor interaction);04144(Endocytosis);04151(PI3K-Akt signaling pathway);04630(Jak-STAT signaling pathway);04658(Th1 and Th2 cell differentiation);04659(Th17 cell differentiation);05162(Measles);05166(Human T-cell leukemia virus 1 infection);05200(Pathways in cancer);05321(Inflammatory bowel disease (IBD));05340(Primary immunodeficiency);05340(Primary immunodeficiency)	K05070	NA	interleukin 2 receptor subunit gamma [Source:HGNC Symbol;Acc:HGNC:6010]	5.28262	0.769176	2.95324	7.98747	0.51123	19.153	0.325659	-1.61856	0.0478988	1	down	yes
ENSG00000204876	AC021218	ENST00000377722	NA	NA	NA	NA	uncharacterized LOC389602 [Source:NCBI gene;Acc:389602]	1.30133	0.14571	0.274435	0.951884	0.237723	4.76885	0.288913	-1.79129	0.0479647	1	down	yes
ENSG00000138623	SEMA7A	ENST00000261918;ENST00000569617;ENST00000543145	GO:0001649(osteoblast differentiation);GO:0001755(neural crest cell migration);GO:0001934(positive regulation of protein phosphorylation);GO:0005178(integrin binding);GO:0005515(protein binding);GO:0005615(extracellular space);GO:0005886(plasma membrane);GO:0005887(integral component of plasma membrane);GO:0006954(inflammatory response);GO:0006955(immune response);GO:0007229(integrin-mediated sig…	04360(Axon guidance);04360(Axon guidance)	NA	NA	semaphorin 7A (John Milton Hagen blood group) [Source:HGNC Symbol;Acc:HGNC:10741]	3.573	1.02214	1.81041	6.0277	1.31115	6.22902	0.472112	-1.0828	0.0485394	1	down	yes
ENSG00000064270	ATP2C2	ENST00000416219;ENST00000568160;ENST00000564099;ENST00000624933;ENST00000567629;ENST00000567892;ENST00000567222;ENST00000565631;ENST00000563340	GO:0000139(Golgi membrane);GO:0000166(nucleotide binding);GO:0005388(calcium-transporting ATPase activity);GO:0005515(protein binding);GO:0005524(ATP binding);GO:0006811(ion transport);GO:0006816(calcium ion transport);GO:0006874(cellular calcium ion homeostasis);GO:0008553(proton-exporting ATPase activity, phosphorylative mechanism);GO:0009898(cytoplasmic side of plasma membrane);GO:0015410(mang…	NA	K01537	EC:7.2.2.10	ATPase secretory pathway Ca2+ transporting 2 [Source:HGNC Symbol;Acc:HGNC:29103]	0.042651	0.0466391	0.0727519	0.138007	0.00981104	0.334096	0.336246	-1.57241	0.0495739	1	down	yes
ENSG00000145506	NKD2	ENST00000296849;ENST00000513296;ENST00000523688;ENST00000274150;ENST00000519933	GO:0005509(calcium ion binding);GO:0005515(protein binding);GO:0005737(cytoplasm);GO:0005886(plasma membrane);GO:0006887(exocytosis);GO:0010954(positive regulation of protein processing);GO:0016020(membrane);GO:0016055(Wnt signaling pathway);GO:0016323(basolateral plasma membrane);GO:0016328(lateral plasma membrane);GO:0019838(growth factor binding);GO:0030178(negative regulation of Wnt signaling…	04310(Wnt signaling pathway);04310(Wnt signaling pathway)	K03213	NA	NKD2, WNT signaling pathway inhibitor [Source:HGNC Symbol;Acc:HGNC:17046]	0.434607	0.116077	0.190849	0.869802	0.136021	1.02028	0.36599	-1.45012	0.0495805	1	down	yes
ENSG00000140678	ITGAX	ENST00000268296;ENST00000562138;ENST00000564308;ENST00000562918;ENST00000567409;ENST00000571644	GO:0005515(protein binding);GO:0005886(plasma membrane);GO:0007155(cell adhesion);GO:0007229(integrin-mediated signaling pathway);GO:0008305(integrin complex);GO:0009887(animal organ morphogenesis);GO:0009897(external side of plasma membrane);GO:0009986(cell surface);GO:0016020(membrane);GO:0016021(integral component of membrane);GO:0019221(cytokine-mediated signaling pathway);GO:0030198(extracel…	04610(Complement and coagulation cascades);04810(Regulation of actin cytoskeleton);05152(Tuberculosis);05152(Tuberculosis)	K06462	NA	integrin subunit alpha X [Source:HGNC Symbol;Acc:HGNC:6152]	0.281082	0.0786958	0.0475539	0.199099	0.163309	0.781559	0.356069	-1.48977	0.0496134	1	down	yes
ENSG00000185453	ZSWIM9	ENST00000614654;ENST00000593921	GO:0005515(protein binding);GO:0005634(nucleus);GO:0006511(ubiquitin-dependent protein catabolic process);GO:0007275(multicellular organism development);GO:0008270(zinc ion binding);GO:0008270(zinc ion binding)	NA	NA	NA	zinc finger SWIM-type containing 9 [Source:HGNC Symbol;Acc:HGNC:34495]	3.9803	5.55907	4.74182	0.373426	0.490842	0.341815	11.841	3.56572	6.62772e-18	9.4856e-14	up	yes
ENSG00000108861	DUSP3	ENST00000226004;ENST00000590753;ENST00000590935;ENST00000590342;ENST00000591618	GO:0000188(inactivation of MAPK activity);GO:0001772(immunological synapse);GO:0004721(phosphoprotein phosphatase activity);GO:0004725(protein tyrosine phosphatase activity);GO:0005634(nucleus);GO:0005654(nucleoplasm);GO:0005829(cytosol);GO:0006470(protein dephosphorylation);GO:0008092(cytoskeletal protein binding);GO:0008138(protein tyrosine/serine/threonine phosphatase activity);GO:0016311(deph…	04010(MAPK signaling pathway);04010(MAPK signaling pathway)	K17614	3.1.3.48;EC:3.1.3.16	dual specificity phosphatase 3 [Source:HGNC Symbol;Acc:HGNC:3069]	27.8197	20.9132	22.4027	4.40874	3.01625	4.1362	6.15297	2.62128	1.10904e-14	7.93626e-11	up	yes
ENSG00000270181	BIVM-ERCC5	ENST00000639435	GO:0003677(DNA binding);GO:0003697(single-stranded DNA binding);GO:0003824(catalytic activity);GO:0004518(nuclease activity);GO:0004519(endonuclease activity);GO:0004520(endodeoxyribonuclease activity);GO:0005634(nucleus);GO:0006281(DNA repair);GO:0006289(nucleotide-excision repair);GO:0006295(nucleotide-excision repair, DNA incision, 3'-to lesion);GO:0016788(hydrolase activity, acting on ester b…	NA	NA	NA	BIVM-ERCC5 readthrough [Source:HGNC Symbol;Acc:HGNC:43690]	1.96424	4.25659	0.0235786	0	0	0	inf	inf	3.42922e-12	1.22698e-08	up	yes
ENSG00000286070	GGT1	ENST00000652248;ENST00000439775	GO:0000048(peptidyltransferase activity);GO:0000243(commitment complex);GO:0000387(spliceosomal snRNP assembly);GO:0000398(mRNA splicing, via spliceosome);GO:0002682(regulation of immune system process);GO:0002951(leukotriene-C(4) hydrolase);GO:0003723(RNA binding);GO:0005515(protein binding);GO:0005615(extracellular space);GO:0005634(nucleus);GO:0005654(nucleoplasm);GO:0005681(spliceosomal compl…	00430(Taurine and hypotaurine metabolism);00480(Glutathione metabolism);00590(Arachidonic acid metabolism);00590(Arachidonic acid metabolism)	K18592	3.4.19.13;3.4.19.14;EC:2.3.2.2	gamma-glutamyltransferase 1 [Source:HGNC Symbol;Acc:HGNC:4250]	0.261179	0.212543	0.278829	0	0.0299667	0	25.1129	4.65036	1.99141e-07	0.00032937	up	yes
ENSG00000271949	AC093423	ENST00000370453	GO:0005225(volume-sensitive anion channel activity);GO:0005623(cell);GO:0006884(cell volume homeostasis);GO:0015698(inorganic anion transport);GO:0034702(ion channel complex);GO:0098656(anion transmembrane transport)	NA	NA	NA	novel transcript, LRRC8C-LRRC8D readthrough	4.7393	0	6.62281	0	0	0	inf	inf	2.05709e-07	0.00032937	up	yes
ENSG00000180957	PITPNB	ENST00000455418;ENST00000335272;ENST00000320996;ENST00000477861;ENST00000465179;ENST00000460566;ENST00000415296;ENST00000634017;ENST00000493007;ENST00000436663;ENST00000471825	GO:0000139(Golgi membrane);GO:0005548(phospholipid transporter activity);GO:0005622(intracellular);GO:0005737(cytoplasm);GO:0005789(endoplasmic reticulum membrane);GO:0005794(Golgi apparatus);GO:0006629(lipid metabolic process);GO:0006890(retrograde vesicle-mediated transport, Golgi to endoplasmic reticulum);GO:0006997(nucleus organization);GO:0008289(lipid binding);GO:0008525(phosphatidylcholine…	NA	NA	NA	phosphatidylinositol transfer protein beta [Source:HGNC Symbol;Acc:HGNC:9002]	16.6382	22.3567	21.2886	6.81643	8.75249	3.89501	3.09719	1.63096	7.30827e-07	0.000954744	up	yes
ENSG00000128335	APOL2	ENST00000249066;ENST00000454728;ENST00000529194;ENST00000358502;ENST00000451256;ENST00000476579;ENST00000489186	GO:0005102(signaling receptor binding);GO:0005576(extracellular region);GO:0005737(cytoplasm);GO:0005789(endoplasmic reticulum membrane);GO:0006629(lipid metabolic process);GO:0006869(lipid transport);GO:0006953(acute-phase response);GO:0007275(multicellular organism development);GO:0008035(high-density lipoprotein particle binding);GO:0008203(cholesterol metabolic process);GO:0008289(lipid bindi…	NA	K14480	NA	apolipoprotein L2 [Source:HGNC Symbol;Acc:HGNC:619]	16.241	13.2619	14.7227	2.60435	6.52903	1.90031	4.00824	2.00297	7.81461e-07	0.000954744	up	yes
ENSG00000171161	ZNF672	ENST00000306562;ENST00000515369;ENST00000502697;ENST00000510904;ENST00000505503;ENST00000428515;ENST00000423362	GO:0000981(DNA-binding transcription factor activity, RNA polymerase II-specific);GO:0003676(nucleic acid binding);GO:0003677(DNA binding);GO:0005634(nucleus);GO:0005654(nucleoplasm);GO:0006357(regulation of transcription by RNA polymerase II);GO:0046872(metal ion binding);GO:0046872(metal ion binding)	NA	NA	NA	zinc finger protein 672 [Source:HGNC Symbol;Acc:HGNC:26179]	9.26031	6.36088	5.87124	2.48369	1.54902	1.56227	3.84137	1.94162	8.00512e-07	0.000954744	up	yes
ENSG00000198625	MDM4	ENST00000391947;ENST00000367182;ENST00000454264;ENST00000367179;ENST00000462012;ENST00000367180;ENST00000463049;ENST00000470797;ENST00000444261;ENST00000470908	GO:0000122(negative regulation of transcription by RNA polymerase II);GO:0003170(heart valve development);GO:0003181(atrioventricular valve morphogenesis);GO:0003203(endocardial cushion morphogenesis);GO:0003281(ventricular septum development);GO:0003283(atrial septum development);GO:0005515(protein binding);GO:0005634(nucleus);GO:0005654(nucleoplasm);GO:0006977(DNA damage response, signal transd…	04115(p53 signaling pathway);05206(MicroRNAs in cancer);05206(MicroRNAs in cancer)	K10127	NA	MDM4, p53 regulator [Source:HGNC Symbol;Acc:HGNC:6974]	0.991357	1.93322	1.62972	0.406752	0.211971	0.484749	4.12724	2.04518	1.66167e-05	0.0158546	up	yes
ENSG00000103353	UBFD1	ENST00000395878;ENST00000571064;ENST00000566136;ENST00000565634;ENST00000567264;ENST00000567212;ENST00000564106;ENST00000563366;ENST00000566669;ENST00000569919	GO:0003723(RNA binding);GO:0005515(protein binding);GO:0045296(cadherin binding);GO:0045296(cadherin binding)	NA	NA	NA	ubiquitin family domain containing 1 [Source:HGNC Symbol;Acc:HGNC:30565]	12.5769	13.3219	2.57297	2.10013	2.82334	2.29696	3.94321	1.97937	6.1061e-05	0.0514062	up	yes
ENSG00000249790	AC092490	ENST00000514568;ENST00000422780;ENST00000540299	NA	NA	NA	NA	novel transcript	0.505901	0.200185	0.429092	0.0763947	0.0547143	0.0251262	7.26583	2.86113	7.50902e-05	0.0597051	up	yes
ENSG00000058673	ZC3H11A	ENST00000639812;ENST00000495527;ENST00000638800;ENST00000332127;ENST00000367214;ENST00000367212;ENST00000367210;ENST00000466470;ENST00000480354;ENST00000453771;ENST00000640465;ENST00000432282;ENST00000461980;ENST00000488411;ENST00000492823	GO:0000346(transcription export complex);GO:0003723(RNA binding);GO:0003729(mRNA binding);GO:0005515(protein binding);GO:0005654(nucleoplasm);GO:0006405(RNA export from nucleus);GO:0006406(mRNA export from nucleus);GO:0016973(poly(A)+ mRNA export from nucleus);GO:0031124(mRNA 3'-end processing);GO:0046872(metal ion binding);GO:0051028(mRNA transport);GO:0051028(mRNA transport)	NA	K22415	NA	zinc finger CCCH-type containing 11A [Source:HGNC Symbol;Acc:HGNC:29093]	7.64285	1.20834	7.20443	1.67501	1.44925	1.06226	3.83507	1.93925	0.000267395	0.191348	up	yes
ENSG00000163694	RBM47	ENST00000381795;ENST00000295971;ENST00000510871;ENST00000515809;ENST00000513044;ENST00000505220;ENST00000381793;ENST00000514782	GO:0002244(hematopoietic progenitor cell differentiation);GO:0003676(nucleic acid binding);GO:0003723(RNA binding);GO:0003729(mRNA binding);GO:0005634(nucleus);GO:0016554(cytidine to uridine editing);GO:0016554(cytidine to uridine editing)	NA	NA	NA	RNA binding motif protein 47 [Source:HGNC Symbol;Acc:HGNC:30358]	3.25429	4.96581	5.55371	2.28479	1.3398	1.82173	2.52902	1.33858	0.000282405	0.192466	up	yes
ENSG00000155269	GPR78	ENST00000513120;ENST00000514302	GO:0004930(G protein-coupled receptor activity);GO:0005515(protein binding);GO:0005886(plasma membrane);GO:0007165(signal transduction);GO:0007186(G protein-coupled receptor signaling pathway);GO:0007189(adenylate cyclase-activating G protein-coupled receptor signaling pathway);GO:0016020(membrane);GO:0016021(integral component of membrane);GO:0016021(integral component of membrane)	NA	K08418	NA	G protein-coupled receptor 78 [Source:HGNC Symbol;Acc:HGNC:4528]	0.105264	0.0128251	0.136989	0.0135616	0.00895489	0.0067845	8.70544	3.12192	0.000298761	0.194358	up	yes
ENSG00000241635	UGT1A1	ENST00000305208;ENST00000360418	GO:0001889(liver development);GO:0001972(retinoic acid binding);GO:0004857(enzyme inhibitor activity);GO:0005496(steroid binding);GO:0005783(endoplasmic reticulum);GO:0005789(endoplasmic reticulum membrane);GO:0005887(integral component of plasma membrane);GO:0006789(bilirubin conjugation);GO:0006953(acute-phase response);GO:0007584(response to nutrient);GO:0008194(UDP-glycosyltransferase activit…	00040(Pentose and glucuronate interconversions);00053(Ascorbate and aldarate metabolism);00140(Steroid hormone biosynthesis);00830(Retinol metabolism);00860(Porphyrin and chlorophyll metabolism);00980(Metabolism of xenobiotics by cytochrome P450);00982(Drug metabolism - cytochrome P450);00983(Drug metabolism - other enzymes);05204(Chemical carcinogenesis);05204(Chemical carcinogenesis)	K00699	EC:2.4.1.17	UDP glucuronosyltransferase family 1 member A1 [Source:HGNC Symbol;Acc:HGNC:12530]	3.66996	2.80196	79.912	3.3871	3.18954	2.29227	9.74008	3.28393	0.000411394	0.245328	up	yes
ENSG00000219545	UMAD1	ENST00000463725;ENST00000482067;ENST00000471760;ENST00000639110;ENST00000493246;ENST00000638342	NA	NA	NA	NA	UBAP1-MVB12-associated (UMA) domain containing 1 [Source:HGNC Symbol;Acc:HGNC:48955]	5.28004	0.774566	0.760727	0.405046	0.487709	0.479152	4.96778	2.3126	0.00118761	0.484161	up	yes
ENSG00000148841	ITPRIP	ENST00000337478;ENST00000358187;ENST00000278071;ENST00000647721	GO:0004860(protein kinase inhibitor activity);GO:0005515(protein binding);GO:0005886(plasma membrane);GO:0016020(membrane);GO:1902042(negative regulation of extrinsic apoptotic signaling pathway via death domain receptors);GO:1902042(negative regulation of extrinsic apoptotic signaling pathway via death domain receptors)	NA	NA	NA	inositol 1,4,5-trisphosphate receptor interacting protein [Source:HGNC Symbol;Acc:HGNC:29370]	17.4837	2.50446	8.77525	3.22202	2.28438	3.03977	3.36566	1.75089	0.00121784	0.484161	up	yes
ENSG00000267281	ATF7	ENST00000591834;ENST00000448979	GO:0003676(nucleic acid binding);GO:0003700(DNA-binding transcription factor activity);GO:0006355(regulation of transcription, DNA-templated);GO:0006355(regulation of transcription, DNA-templated)	04080(Neuroactive ligand-receptor interaction);04080(Neuroactive ligand-receptor interaction)	K05247;K09045	NA	activating transcription factor 7 [Source:NCBI gene;Acc:11016]	0.253318	1.6015	1.3128	0.214776	0.340057	0.179464	4.31382	2.10897	0.00224323	0.783052	up	yes
ENSG00000172840	PDP2	ENST00000311765;ENST00000566805;ENST00000568720;ENST00000568398;ENST00000566543;ENST00000568869;ENST00000561704	GO:0003824(catalytic activity);GO:0004721(phosphoprotein phosphatase activity);GO:0004722(protein serine/threonine phosphatase activity);GO:0004724(magnesium-dependent protein serine/threonine phosphatase activity);GO:0004741([pyruvate dehydrogenase (lipoamide)] phosphatase activity);GO:0005739(mitochondrion);GO:0005759(mitochondrial matrix);GO:0006470(protein dephosphorylation);GO:0010510(regula…	NA	K01102	EC:3.1.3.43	pyruvate dehyrogenase phosphatase catalytic subunit 2 [Source:HGNC Symbol;Acc:HGNC:30263]	0.880151	1.26461	1.49511	0.491122	0.647766	0.2312	2.65667	1.40962	0.00285221	0.927595	up	yes
ENSG00000137628	DDX60	ENST00000393743;ENST00000511317;ENST00000514995;ENST00000507815;ENST00000505393;ENST00000513997	GO:0000166(nucleotide binding);GO:0002376(immune system process);GO:0003676(nucleic acid binding);GO:0003690(double-stranded DNA binding);GO:0003723(RNA binding);GO:0003725(double-stranded RNA binding);GO:0003727(single-stranded RNA binding);GO:0004386(helicase activity);GO:0005515(protein binding);GO:0005524(ATP binding);GO:0005737(cytoplasm);GO:0005829(cytosol);GO:0009615(response to virus);GO:…	NA	K20103	EC:3.6.4.13	DExD/H-box helicase 60 [Source:HGNC Symbol;Acc:HGNC:25942]	8.01899	4.68904	5.22398	3.32881	3.34507	1.25811	2.26072	1.17678	0.00304821	0.928212	up	yes
ENSG00000124120	TTPAL	ENST00000262605;ENST00000456317;ENST00000461134;ENST00000372906;ENST00000372904	GO:0016020(membrane);GO:0016020(membrane)	NA	NA	NA	alpha tocopherol transfer protein like [Source:HGNC Symbol;Acc:HGNC:16114]	3.68068	4.53277	0.591673	1.12692	0.782093	0.736205	3.32869	1.73495	0.00320732	0.936799	up	yes
ENSG00000274769	AC016747	ENST00000462959	NA	NA	NA	NA	novel transcript	0.796771	1.6566	0.055123	0.161969	0	0	15.4875	3.95303	0.00366667	1	up	yes
ENSG00000258232	AC125611	ENST00000550468	NA	NA	NA	NA	novel transcript, antisense to TUBA1C	8.09781	0.693202	7.11377	1.13563	1.80438	0.558319	4.5464	2.18473	0.00481258	1	up	yes
ENSG00000092758	COL9A3	ENST00000490398;ENST00000466532;ENST00000469852;ENST00000462700;ENST00000469802;ENST00000466192;ENST00000467819;ENST00000649368;ENST00000463487;ENST00000481800;ENST00000477612;ENST00000472880	GO:0005201(extracellular matrix structural constituent);GO:0005576(extracellular region);GO:0005581(collagen trimer);GO:0005594(collagen type IX trimer);GO:0005615(extracellular space);GO:0005788(endoplasmic reticulum lumen);GO:0008584(male gonad development);GO:0008585(female gonad development);GO:0030020(extracellular matrix structural constituent conferring tensile strength);GO:0030198(extrace…	04151(PI3K-Akt signaling pathway);04510(Focal adhesion);04512(ECM-receptor interaction);04974(Protein digestion and absorption);05165(Human papillomavirus infection);05165(Human papillomavirus infection)	K08131	NA	collagen type IX alpha 3 chain [Source:HGNC Symbol;Acc:HGNC:2219]	0.557067	0.680593	0.724813	0.128871	0.371853	0.121435	3.15429	1.65732	0.00498481	1	up	yes
ENSG00000029364	SLC39A9	ENST00000031146;ENST00000555245;ENST00000336643;ENST00000555840;ENST00000554059;ENST00000556605;ENST00000628474;ENST00000554023;ENST00000557046;ENST00000556125;ENST00000538956	GO:0006811(ion transport);GO:0006829(zinc ion transport);GO:0016020(membrane);GO:0016021(integral component of membrane);GO:0030001(metal ion transport);GO:0046873(metal ion transmembrane transporter activity);GO:0055085(transmembrane transport);GO:0055085(transmembrane transport)	NA	K14715	NA	solute carrier family 39 member 9 [Source:HGNC Symbol;Acc:HGNC:20182]	4.90641	11.743	15.9142	6.08213	5.55812	2.75001	2.26289	1.17817	0.00557642	1	up	yes
ENSG00000119917	IFIT3	ENST00000371818;ENST00000371811	GO:0002376(immune system process);GO:0003674(molecular_function);GO:0005515(protein binding);GO:0005737(cytoplasm);GO:0005739(mitochondrion);GO:0005829(cytosol);GO:0008285(negative regulation of cell population proliferation);GO:0009615(response to virus);GO:0035457(cellular response to interferon-alpha);GO:0042802(identical protein binding);GO:0043066(negative regulation of apoptotic process);GO…	NA	NA	NA	interferon induced protein with tetratricopeptide repeats 3 [Source:HGNC Symbol;Acc:HGNC:5411]	15.9739	19.6348	23.7775	9.96193	13.3495	2.92868	2.26318	1.17835	0.00622014	1	up	yes
ENSG00000117013	KCNQ4	ENST00000347132;ENST00000509682;ENST00000443478	GO:0005216(ion channel activity);GO:0005244(voltage-gated ion channel activity);GO:0005249(voltage-gated potassium channel activity);GO:0005251(delayed rectifier potassium channel activity);GO:0005267(potassium channel activity);GO:0005515(protein binding);GO:0005516(calmodulin binding);GO:0005886(plasma membrane);GO:0006811(ion transport);GO:0006813(potassium ion transport);GO:0007605(sensory pe…	04725(Cholinergic synapse);04725(Cholinergic synapse)	K04929	NA	potassium voltage-gated channel subfamily Q member 4 [Source:HGNC Symbol;Acc:HGNC:6298]	0.570754	1.24019	1.05726	0.278543	0.538517	0.213977	2.78186	1.47605	0.00626303	1	up	yes
ENSG00000150779	TIMM8B	ENST00000541231;ENST00000509359;ENST00000504148;ENST00000507614	GO:0005615(extracellular space);GO:0005739(mitochondrion);GO:0005743(mitochondrial inner membrane);GO:0005758(mitochondrial intermembrane space);GO:0006626(protein targeting to mitochondrion);GO:0007605(sensory perception of sound);GO:0008270(zinc ion binding);GO:0015031(protein transport);GO:0016020(membrane);GO:0042719(mitochondrial intermembrane space protein transporter complex);GO:0046872(me…	NA	K17780	NA	translocase of inner mitochondrial membrane 8 homolog B [Source:HGNC Symbol;Acc:HGNC:11818]	27.3026	15.7354	36.0042	12.8193	16.375	9.97205	2.01811	1.01301	0.00752352	1	up	yes
ENSG00000137965	IFI44	ENST00000370747;ENST00000472152;ENST00000495254;ENST00000467790;ENST00000446486;ENST00000476911;ENST00000438486;ENST00000470323;ENST00000485662	GO:0005737(cytoplasm);GO:0006955(immune response);GO:0009615(response to virus);GO:0009617(response to bacterium);GO:0009617(response to bacterium)	NA	NA	NA	interferon induced protein 44 [Source:HGNC Symbol;Acc:HGNC:16938]	22.4216	23.0597	19.2456	10.7971	16.2943	4.1409	2.07243	1.05133	0.00872447	1	up	yes
ENSG00000115295	CLIP4	ENST00000401605;ENST00000438819;ENST00000320081;ENST00000415891;ENST00000471165;ENST00000481628;ENST00000404424;ENST00000491701;ENST00000493551;ENST00000449202;ENST00000456385	GO:0005515(protein binding);GO:0016020(membrane);GO:0016021(integral component of membrane);GO:0043231(intracellular membrane-bounded organelle);GO:0043231(intracellular membrane-bounded organelle)	NA	K10423	NA	CAP-Gly domain containing linker protein family member 4 [Source:HGNC Symbol;Acc:HGNC:26108]	1.62756	1.67949	1.73856	1.01734	0.886986	0.530386	2.07236	1.05127	0.00907753	1	up	yes
ENSG00000107201	DDX58	ENST00000379868;ENST00000379883	GO:0000166(nucleotide binding);GO:0002230(positive regulation of defense response to virus by host);GO:0002376(immune system process);GO:0002735(positive regulation of myeloid dendritic cell cytokine production);GO:0003676(nucleic acid binding);GO:0003690(double-stranded DNA binding);GO:0003723(RNA binding);GO:0003725(double-stranded RNA binding);GO:0003727(single-stranded RNA binding);GO:0004386…	04064(NF-kappa B signaling pathway);04622(RIG-I-like receptor signaling pathway);04623(Cytosolic DNA-sensing pathway);05160(Hepatitis C);05161(Hepatitis B);05162(Measles);05164(Influenza A);05168(Herpes simplex virus 1 infection);05169(Epstein-Barr virus infection);05169(Epstein-Barr virus infection)	K12646	EC:3.6.4.13	DExD/H-box helicase 58 [Source:HGNC Symbol;Acc:HGNC:19102]	5.28566	6.37148	6.01479	2.5373	4.38241	0.848173	2.275	1.18587	0.00912127	1	up	yes
ENSG00000157657	ZNF618	ENST00000615615;ENST00000288466;ENST00000470105;ENST00000374126;ENST00000452710;ENST00000481558;ENST00000374124	GO:0000981(DNA-binding transcription factor activity, RNA polymerase II-specific);GO:0003676(nucleic acid binding);GO:0003677(DNA binding);GO:0005634(nucleus);GO:0006357(regulation of transcription by RNA polymerase II);GO:0046872(metal ion binding);GO:0046872(metal ion binding)	NA	NA	NA	zinc finger protein 618 [Source:HGNC Symbol;Acc:HGNC:29416]	2.16303	3.69851	0.87715	0.840829	1.12568	0.941468	2.31731	1.21245	0.0109594	1	up	yes
ENSG00000005102	MEOX1	ENST00000329168;ENST00000318579;ENST00000549132;ENST00000393661	GO:0000978(RNA polymerase II proximal promoter sequence-specific DNA binding);GO:0000981(DNA-binding transcription factor activity, RNA polymerase II-specific);GO:0001228(DNA-binding transcription activator activity, RNA polymerase II-specific);GO:0001757(somite specification);GO:0003674(molecular_function);GO:0003677(DNA binding);GO:0003682(chromatin binding);GO:0003700(DNA-binding transcription…	NA	K09322	NA	mesenchyme homeobox 1 [Source:HGNC Symbol;Acc:HGNC:7013]	1.20239	2.96385	4.3789	0.938134	1.6821	0.392619	2.83623	1.50397	0.0113315	1	up	yes
ENSG00000185745	IFIT1	ENST00000371804;ENST00000546318	GO:0002376(immune system process);GO:0003723(RNA binding);GO:0005515(protein binding);GO:0005737(cytoplasm);GO:0005829(cytosol);GO:0009615(response to virus);GO:0016032(viral process);GO:0019060(intracellular transport of viral protein in host cell);GO:0032091(negative regulation of protein binding);GO:0043657(host cell);GO:0045070(positive regulation of viral genome replication);GO:0045071(negat…	05160(Hepatitis C);05160(Hepatitis C)	NA	NA	interferon induced protein with tetratricopeptide repeats 1 [Source:HGNC Symbol;Acc:HGNC:5407]	11.9959	18.5112	18.1707	5.19084	12.3376	1.09889	2.61324	1.38584	0.0116145	1	up	yes
ENSG00000196684	HSH2D	ENST00000586872;ENST00000616070;ENST00000616645;ENST00000613986;ENST00000535834;ENST00000591154	GO:0005515(protein binding);GO:0005634(nucleus);GO:0005737(cytoplasm);GO:0007165(signal transduction);GO:0007165(signal transduction)	NA	NA	NA	hematopoietic SH2 domain containing [Source:HGNC Symbol;Acc:HGNC:24920]	0.429427	0.378682	0.323383	0.12684	0.21154	0.043386	2.96384	1.56747	0.0139159	1	up	yes
ENSG00000255182	AC084125	ENST00000528207;ENST00000569326	NA	NA	NA	NA	novel transcript, antisense to PPP1R16A	0.025513	0.190124	0.341974	0.0392608	0.0710766	0.0170201	4.37832	2.13038	0.0140179	1	up	yes
ENSG00000135114	OASL	ENST00000257570;ENST00000339275;ENST00000543677;ENST00000620239	GO:0002376(immune system process);GO:0003677(DNA binding);GO:0003723(RNA binding);GO:0003725(double-stranded RNA binding);GO:0005515(protein binding);GO:0005524(ATP binding);GO:0005634(nucleus);GO:0005654(nucleoplasm);GO:0005730(nucleolus);GO:0005737(cytoplasm);GO:0005829(cytosol);GO:0006955(immune response);GO:0009615(response to virus);GO:0016020(membrane);GO:0016740(transferase activity);GO:00…	05165(Human papillomavirus infection);05165(Human papillomavirus infection)	K14608	NA	2'-5'-oligoadenylate synthetase like [Source:HGNC Symbol;Acc:HGNC:8090]	28.8132	34.2089	37.7931	15.6482	27.7859	5.43228	2.06308	1.0448	0.0159069	1	up	yes
ENSG00000259112	NDUFC2-KCTD14	ENST00000530054	GO:0005739(mitochondrion);GO:0005743(mitochondrial inner membrane);GO:0005747(mitochondrial respiratory chain complex I);GO:0006120(mitochondrial electron transport, NADH to ubiquinone);GO:0008137(NADH dehydrogenase (ubiquinone) activity);GO:0016020(membrane);GO:0016021(integral component of membrane);GO:0055114(oxidation-reduction process);GO:0070469(respirasome)	00190(Oxidative phosphorylation);04714(Thermogenesis);04723(Retrograde endocannabinoid signaling);04932(Non-alcoholic fatty liver disease (NAFLD));05010(Alzheimer disease);05012(Parkinson disease);05016(Huntington disease)	K03968	NA	NDUFC2-KCTD14 readthrough [Source:HGNC Symbol;Acc:HGNC:42956]	3.43272	2.45578	3.44541	1.67006	1.37532	0.536898	2.60557	1.3816	0.0184793	1	up	yes
ENSG00000119922	IFIT2	ENST00000611722;ENST00000638108;ENST00000371826	GO:0002376(immune system process);GO:0003723(RNA binding);GO:0005515(protein binding);GO:0005737(cytoplasm);GO:0005783(endoplasmic reticulum);GO:0005829(cytosol);GO:0006915(apoptotic process);GO:0008637(apoptotic mitochondrial changes);GO:0009615(response to virus);GO:0032091(negative regulation of protein binding);GO:0035457(cellular response to interferon-alpha);GO:0043065(positive regulation o…	NA	NA	NA	interferon induced protein with tetratricopeptide repeats 2 [Source:HGNC Symbol;Acc:HGNC:5409]	10.758	17.8041	20.9638	6.69279	12.4983	1.08504	2.44258	1.2884	0.0218685	1	up	yes
ENSG00000177409	SAMD9L	ENST00000437805;ENST00000318238	GO:0005515(protein binding);GO:0005737(cytoplasm);GO:0005768(endosome);GO:0005769(early endosome);GO:0034058(endosomal vesicle fusion);GO:0034058(endosomal vesicle fusion)	NA	NA	NA	sterile alpha motif domain containing 9 like [Source:HGNC Symbol;Acc:HGNC:1349]	0.826413	0.95627	0.696193	0.414662	0.511113	0.10141	2.41327	1.27099	0.0238448	1	up	yes
ENSG00000069812	HES2	ENST00000377834;ENST00000471190;ENST00000377836;ENST00000377837;ENST00000489730	GO:0000122(negative regulation of transcription by RNA polymerase II);GO:0000977(RNA polymerase II regulatory region sequence-specific DNA binding);GO:0000978(RNA polymerase II proximal promoter sequence-specific DNA binding);GO:0000981(DNA-binding transcription factor activity, RNA polymerase II-specific);GO:0001227(DNA-binding transcription repressor activity, RNA polymerase II-specific);GO:000…	05165(Human papillomavirus infection);05165(Human papillomavirus infection)	K09087	NA	hes family bHLH transcription factor 2 [Source:HGNC Symbol;Acc:HGNC:16005]	0.227172	0.57533	0.287136	0.0297223	0.0781619	0.211315	3.41366	1.77132	0.0245556	1	up	yes
ENSG00000163590	PPM1L	ENST00000498165;ENST00000497343;ENST00000480117	GO:0000165(MAPK cascade);GO:0003824(catalytic activity);GO:0004721(phosphoprotein phosphatase activity);GO:0004722(protein serine/threonine phosphatase activity);GO:0004724(magnesium-dependent protein serine/threonine phosphatase activity);GO:0005789(endoplasmic reticulum membrane);GO:0006470(protein dephosphorylation);GO:0007178(transmembrane receptor protein serine/threonine kinase signaling pa…	NA	K17506	EC:3.1.3.16	protein phosphatase, Mg2+/Mn2+ dependent 1L [Source:HGNC Symbol;Acc:HGNC:16381]	2.83612	2.43907	2.32147	0.420192	2.34543	0.868411	2.09042	1.06379	0.0251749	1	up	yes
ENSG00000285162	AC004593	ENST00000644824	GO:0005096(GTPase activator activity);GO:0007165(signal transduction);GO:0035556(intracellular signal transduction);GO:0043547(positive regulation of GTPase activity);GO:0046872(metal ion binding)	NA	NA	NA	chimerin 2 [Source:NCBI gene;Acc:1124]	0.304138	0.44949	0.462254	0.210477	0.130052	0.157299	2.44237	1.28828	0.0263452	1	up	yes
ENSG00000181904	C5orf24	ENST00000504727;ENST00000394976;ENST00000338051;ENST00000507390;ENST00000508791;ENST00000435259	GO:0005515(protein binding);GO:0005515(protein binding)	NA	NA	NA	chromosome 5 open reading frame 24 [Source:HGNC Symbol;Acc:HGNC:26746]	4.94423	1.94243	3.8259	2.05146	0.902552	2.06281	2.13533	1.09446	0.0269152	1	up	yes
ENSG00000123094	RASSF8	ENST00000542865;ENST00000282884;ENST00000381352;ENST00000611440;ENST00000538365;ENST00000538081;ENST00000405154;ENST00000542315	GO:0007165(signal transduction);GO:0034334(adherens junction maintenance);GO:0034334(adherens junction maintenance)	NA	K09855	NA	Ras association domain family member 8 [Source:HGNC Symbol;Acc:HGNC:13232]	4.25145	3.57357	14.6085	3.55282	3.5244	3.61815	2.09749	1.06867	0.0275789	1	up	yes
ENSG00000227199	ST7-AS1	ENST00000456775	NA	NA	NA	NA	ST7 antisense RNA 1 [Source:HGNC Symbol;Acc:HGNC:16000]	0.652787	0.873852	0.733645	0.310835	0.389163	0.252767	2.37234	1.24631	0.0300904	1	up	yes
ENSG00000115267	IFIH1	ENST00000263642;ENST00000649979;ENST00000421365;ENST00000464129;ENST00000649426	GO:0000166(nucleotide binding);GO:0002376(immune system process);GO:0003677(DNA binding);GO:0003723(RNA binding);GO:0003725(double-stranded RNA binding);GO:0003727(single-stranded RNA binding);GO:0004386(helicase activity);GO:0005515(protein binding);GO:0005524(ATP binding);GO:0005634(nucleus);GO:0005737(cytoplasm);GO:0005829(cytosol);GO:0008270(zinc ion binding);GO:0009597(detection of virus);GO…	04622(RIG-I-like receptor signaling pathway);05161(Hepatitis B);05162(Measles);05164(Influenza A);05168(Herpes simplex virus 1 infection);05168(Herpes simplex virus 1 infection)	K12647	EC:3.6.4.13	interferon induced with helicase C domain 1 [Source:HGNC Symbol;Acc:HGNC:18873]	2.59378	2.55498	2.43894	1.61521	1.62454	0.378492	2.09707	1.06837	0.0302159	1	up	yes
ENSG00000103313	MEFV	ENST00000539154;ENST00000538326;ENST00000542898;ENST00000219596;ENST00000541159	GO:0001726(ruffle);GO:0002376(immune system process);GO:0003779(actin binding);GO:0005515(protein binding);GO:0005634(nucleus);GO:0005737(cytoplasm);GO:0005776(autophagosome);GO:0005829(cytosol);GO:0005856(cytoskeleton);GO:0005874(microtubule);GO:0005875(microtubule associated complex);GO:0006954(inflammatory response);GO:0008270(zinc ion binding);GO:0010508(positive regulation of autophagy);GO:0…	04621(NOD-like receptor signaling pathway);04621(NOD-like receptor signaling pathway)	K12803	NA	MEFV, pyrin innate immunity regulator [Source:HGNC Symbol;Acc:HGNC:6998]	0.133411	0.409815	0.2019	0.0890047	0.0703273	0.105684	2.81164	1.49141	0.0313238	1	up	yes
ENSG00000138496	PARP9	ENST00000489652;ENST00000462315;ENST00000471785;ENST00000360356;ENST00000477522;ENST00000492382;ENST00000466126	GO:0000122(negative regulation of transcription by RNA polymerase II);GO:0002230(positive regulation of defense response to virus by host);GO:0002376(immune system process);GO:0003714(transcription corepressor activity);GO:0003950(NAD+ ADP-ribosyltransferase activity);GO:0004857(enzyme inhibitor activity);GO:0005515(protein binding);GO:0005634(nucleus);GO:0005654(nucleoplasm);GO:0005737(cytoplasm…	NA	K15260	EC:2.4.2.30	poly(ADP-ribose) polymerase family member 9 [Source:HGNC Symbol;Acc:HGNC:24118]	5.81109	6.81013	5.55052	3.18301	5.13693	0.755987	2.00219	1.00158	0.0334447	1	up	yes
ENSG00000129007	CALML4	ENST00000448060;ENST00000354678;ENST00000467889;ENST00000540479;ENST00000467188;ENST00000478113	GO:0005509(calcium ion binding);GO:0019722(calcium-mediated signaling);GO:0019722(calcium-mediated signaling)	04014(Ras signaling pathway);04015(Rap1 signaling pathway);04020(Calcium signaling pathway);04022(cGMP-PKG signaling pathway);04024(cAMP signaling pathway);04070(Phosphatidylinositol signaling system);04114(Oocyte meiosis);04218(Cellular senescence);04261(Adrenergic signaling in cardiomyocytes);04270(Vascular smooth muscle contraction);04371(Apelin signaling pathway);04625(C-type lectin receptor …	K02183	NA	calmodulin like 4 [Source:HGNC Symbol;Acc:HGNC:18445]	0.644627	1.29728	0.923329	0.427745	0.64043	0.274727	2.13361	1.0933	0.0343577	1	up	yes
ENSG00000125962	ARMCX5	ENST00000604957;ENST00000372742;ENST00000246174;ENST00000479502;ENST00000473968	GO:0005515(protein binding);GO:0005515(protein binding)	NA	NA	NA	armadillo repeat containing X-linked 5 [Source:HGNC Symbol;Acc:HGNC:25772]	2.51776	0.651878	0.681281	0.497046	0.484854	0.615142	2.41129	1.2698	0.0368557	1	up	yes
ENSG00000144785	AC073896	ENST00000547423;ENST00000549318	GO:0005783(endoplasmic reticulum);GO:0010629(negative regulation of gene expression);GO:0010988(regulation of low-density lipoprotein particle clearance);GO:0045716(positive regulation of low-density lipoprotein particle receptor biosynthetic process);GO:0045716(positive regulation of low-density lipoprotein particle receptor biosynthetic process)	NA	NA	NA	novel protein	2.22578	2.09099	2.36339	1.31967	0.139752	0	4.57726	2.19448	0.0402385	1	up	yes
ENSG00000234062	AL390879	ENST00000424306;ENST00000650669;ENST00000431464;ENST00000426943	NA	NA	NA	NA	transmembrane 9 superfamily member 2 (TM9SF2) pseudogene	0.253276	0.450013	0.363699	0.135092	0.222507	0.100553	2.32889	1.21964	0.0409358	1	up	yes
ENSG00000260914	AC026464	ENST00000570054	GO:0000166(nucleotide binding);GO:0005524(ATP binding);GO:0005634(nucleus);GO:0007033(vacuole organization);GO:0016887(ATPase activity)	NA	NA	NA	novel protein	0.746486	1.41429	0.734418	0.495474	0	0	5.84329	2.54678	0.0413569	1	up	yes
ENSG00000156587	UBE2L6	ENST00000287156;ENST00000528275;ENST00000340573	GO:0000151(ubiquitin ligase complex);GO:0000166(nucleotide binding);GO:0004842(ubiquitin-protein transferase activity);GO:0005515(protein binding);GO:0005524(ATP binding);GO:0005654(nucleoplasm);GO:0005829(cytosol);GO:0006464(cellular protein modification process);GO:0006511(ubiquitin-dependent protein catabolic process);GO:0016567(protein ubiquitination);GO:0016740(transferase activity);GO:00197…	04120(Ubiquitin mediated proteolysis);05012(Parkinson disease);05012(Parkinson disease)	K04553	EC:2.3.2.23	ubiquitin conjugating enzyme E2 L6 [Source:HGNC Symbol;Acc:HGNC:12490]	4.10812	2.35383	2.31589	1.53818	1.87071	0.964589	2.00706	1.00508	0.0431785	1	up	yes
ENSG00000126709	IFI6	ENST00000361157;ENST00000362020;ENST00000339145	GO:0001836(release of cytochrome c from mitochondria);GO:0002376(immune system process);GO:0005515(protein binding);GO:0005739(mitochondrion);GO:0005743(mitochondrial inner membrane);GO:0005886(plasma membrane);GO:0006915(apoptotic process);GO:0006955(immune response);GO:0016020(membrane);GO:0016021(integral component of membrane);GO:0031966(mitochondrial membrane);GO:0042058(regulation of epider…	NA	NA	NA	interferon alpha inducible protein 6 [Source:HGNC Symbol;Acc:HGNC:4054]	278.339	105.949	88.9628	120.592	81.5392	23.5564	2.09693	1.06828	0.0463598	1	up	yes
ENSG00000231419	LINC00689	ENST00000447563;ENST00000413238;ENST00000438049	NA	NA	NA	NA	long intergenic non-protein coding RNA 689 [Source:HGNC Symbol;Acc:HGNC:27217]	0.177768	0.113455	0.194865	0.0945338	0.0680328	0.0517642	2.26793	1.18138	0.0466042	1	up	yes
ENSG00000006638	TBXA2R	ENST00000375190;ENST00000587717;ENST00000411851	GO:0001669(acrosomal vesicle);GO:0004930(G protein-coupled receptor activity);GO:0004960(thromboxane receptor activity);GO:0004961(thromboxane A2 receptor activity);GO:0005085(guanyl-nucleotide exchange factor activity);GO:0005515(protein binding);GO:0005886(plasma membrane);GO:0005887(integral component of plasma membrane);GO:0006954(inflammatory response);GO:0007165(signal transduction);GO:0007…	04020(Calcium signaling pathway);04080(Neuroactive ligand-receptor interaction);04611(Platelet activation);04611(Platelet activation)	K04264	NA	thromboxane A2 receptor [Source:HGNC Symbol;Acc:HGNC:11608]	1.63348	1.64669	1.40078	0.491765	1.34534	0.402236	2.09032	1.06373	0.0470988	1	up	yes
ENSG00000111801	BTN3A3	ENST00000480110;ENST00000487272;ENST00000474790;ENST00000494393;ENST00000477388;ENST00000490254;ENST00000496719;ENST00000497681;ENST00000483179;ENST00000471353;ENST00000244519;ENST00000467524;ENST00000361232	GO:0002250(adaptive immune response);GO:0002376(immune system process);GO:0002456(T cell mediated immunity);GO:0005102(signaling receptor binding);GO:0005515(protein binding);GO:0005886(plasma membrane);GO:0009897(external side of plasma membrane);GO:0016020(membrane);GO:0016021(integral component of membrane);GO:0050776(regulation of immune response);GO:0050852(T cell receptor signaling pathway)…	NA	K06712	NA	butyrophilin subfamily 3 member A3 [Source:HGNC Symbol;Acc:HGNC:1140]	0.418733	0.73014	1.17243	0.239179	0.613894	0.18747	2.23085	1.1576	0.048051	1	up	yes
ENSG00000123096	SSPN	ENST00000422622;ENST00000539019	GO:0005886(plasma membrane);GO:0005887(integral component of plasma membrane);GO:0006936(muscle contraction);GO:0007155(cell adhesion);GO:0016010(dystrophin-associated glycoprotein complex);GO:0016020(membrane);GO:0016021(integral component of membrane);GO:0030054(cell junction);GO:0030133(transport vesicle);GO:0042383(sarcolemma);GO:0045202(synapse);GO:0045211(postsynaptic membrane);GO:0045211(p…	NA	NA	NA	sarcospan [Source:HGNC Symbol;Acc:HGNC:11322]	0.117332	0.129706	0.128668	0.066773	0.0624446	0.0293173	2.36986	1.2448	0.0485806	1	up	yes
ENSG00000273398	AC017083	ENST00000406334	GO:0000972(transcription-dependent tethering of RNA polymerase II gene DNA at nuclear periphery);GO:0003723(RNA binding);GO:0005509(calcium ion binding);GO:0005643(nuclear pore);GO:0043130(ubiquitin binding)	NA	NA	NA	novel transcript	0.880136	0.750072	1.66228	0.127394	0.91076	0.240725	2.57451	1.3643	0.0491112	1	up	yes
ENSG00000147041	SYTL5	ENST00000297875	GO:0005515(protein binding);GO:0005543(phospholipid binding);GO:0006886(intracellular protein transport);GO:0006887(exocytosis);GO:0016020(membrane);GO:0017137(Rab GTPase binding);GO:0046872(metal ion binding);GO:0070382(exocytic vesicle)	NA	K17598	NA	synaptotagmin like 5 [Source:HGNC Symbol;Acc:HGNC:15589]	0.182306	0.310906	0.139338	0.115805	0.100252	0.0413416	2.45747	1.29718	0.0497915	1	up	yes
